# Supplementary material for: Neurovascular coupling and oxygenation are decreased in hippocampus compared to neocortex because of microvascular differences
Source: Nat Commun. 2021 May 27;12:3190. doi: 10.1038/s41467-021-23508-y (PMC8160329; doi:10.1038/s41467-021-23508-y)
Supplement: Supplementary file 4 — Source Data [file 41467_2021_23508_MOESM4_ESM.zip]

Archive with 2 entries (2 files):
- Shawetal_SourceData_March21.xlsx
- Shawetal_StatisticsReports_March21.pdf
