# Supplementary material for: Neurovascular coupling and oxygenation are decreased in hippocampus compared to neocortex because of microvascular differences
Source: Nat Commun. 2021 May 27;12:3190. doi: 10.1038/s41467-021-23508-y (PMC8160329; doi:10.1038/s41467-021-23508-y)
Supplement: Supplementary file 4 — Source Data [file 41467_2021_23508_MOESM4_ESM.zip › Shawetal_SourceData_March21.xlsx]

## Sheet: Figure2
		Figure 2a - Resting CMRO2				Figure 2b - Resting CBF				Figure 2c - Resting SO2				Figure 2e - Capillary density
		HC	V1			HC	V1			HC	V1			HC	V1
		191.28	136.781			267.17	319.999			27.2148	57.0665			1.94687	3.15876
		90.1769	178.071			132.989	348.948			33.4002	48.669			1.6856	3.6584
		227.126	115.339			324.508	298.976			29.9249	59.2457			1.19199	2.96902
		253.226	259.327			370.495	624.495			31.8485	62.2437			1.31163	2.43946
		153.501	206.583			230.199	437.659			33.2634	52.3551			1.26458	1.78431
		198.396	220.626			275.935	414.349			28.0319	46.8453			1.56272
		262.764	218.314			392.469	429.519			32.997	49.0463
		127.131	157.555			165.354	341.529			23.0427	51.4841
		260.897	178.864			381.138	422.516			31.4859	57.6126
	Figure 2f - Linescan diameters					Figure 2h - Linescan Hct				Figure 2i - Linescan Flux				Figure 2j - Linescan RBCV
	HC	V1				HC	V1			HC	V1			HC	V1
	6.56296	5.87914				45.3612	42.6588			1.52804	1.13237			87.0865	70.9261
	6.64799	4.99722				41.5982	47.4886			0.412226	0.744515			115.926	87.1309
	5.73835	4.96476				43.2468	43.4925			0.125822	1.54204			90.4	50.6464
	4.68854	5.35745				47.0675	39.6112			0.270343	2.51754			108.481	147.193
	5.49034	4.95254				40.6372	56.3778			0.839162	2.84507			154.513	68.1659
	4.16	6.56236				45.5712	43.2433			1.21386	2.42586			148.197	143.649
	3.82583	7.19024				45.3581	47.4812			0.620597	1.91047			86.2633	111.976
	4.98406	4.85592				49.3041	42.5962			0.178069	0.973919			33.0909	71.6641
	5.3839	4.35082				32.1665	54.9941			0.74216	2.26993			135.533	51.9594
	4.45517	4.65556				53.1136	57.3919			3.07109	0.470932			169.458	52.3255
	4.91347	4.58617				41.2133	24.3957			0.61084	3.0831			55.2941	42.8728
	6.26174	6.63634				65.1772	38.1419			0.20683	3.60443			47.3962	111.751
	5.43276	4.44356				43.6938	40.4361			0.127391	2.57842			48.1026	180.631
	5.50416	4.0201				48.0551	39.4818			0.176202	0.636757			59.7404	98.671
	2.41868	4.43338				62.7514	50.7814			0.787272	0.824871			54.8495	50.4416
	4.6091	6.06764				31.6496	42.4925			0.857239	0.887112			96.2557	131.85
	4.87488	4.93482				16.9964	41.3133			0.343704	1.92543			38.205	61.4983
	4.4297	6.42973				24.616	45.2292			0.505338	4.42771			67.3259	97.145
	3.85707	4.66562				36.814	36.1831			1.55578	0.601818			94.9282	77.4073
	4.07691	6.5664				39.0173	55.671			2.11955	1.1418			128.3	107.07
	3.63099	3.89676				73.459	66.6673			2.94123	1.55704			48.7959	42.1454
	4.76178	6.39535				53.5455	41.2729			0.733254	0.590679			61.8255	94.0363
	3.63099	2.8359				42.9481	42.9348			0.741644	0.489649			93.9412	37.8608
	4.66402	4.92547				39.5128	50.0779			0.882369	1.13166			71.0939	62.6429
	3.65036	4.89229				39.4529	45.0254			2.51478	1.2393			89.6219	69.3601
	5.31534	3.16135				48.8544	40.2973			0.465235	5.59793			92.1745	57.5978
	3.60312	6.05991				48.9188	49.3365			0.402368	6.52257			39.6468	135.388
	2.12009	4.09152				41.0196	82.0113			0.542885	4.90137			62.5888	38
	6.21095	5.23816				43.3854	56.3795			0.830691	7.59753			61.3762	124.43
	5.1748	7.0574				34.7361	48.7975			0.88734	9.06653			126.667	105.389
	3.39364	5.53858				53.6521	41.0226			1.05735	4.51838			63.2279	90.8649
	2.4481	6.25778				41.1243	43.2778			0.449769	0.929389			56.4935	97.3611
	4.54133	7.51018				47.7406	32.9472			0.912075	0.414138			96.227	160.545
	2.07422	6.45012				50.9159	51.5972			0.479684	1.33793			23.4719	103.088
	5.74675	6.40714				55.942	54.4634			2.20986	0.868504			64.7944	69.2627
	6.01357	5.93019				32.722	51.2872			0.323285	0.541841			97.619	53.4533
	4.9902	6.18625				62.2067	49.9325			0.664211	2.40497			43.4544	125.02
	6.73541	4.76178				36.9414	47.0983			0.171783	3.44892			31.2067	175.476
	6.44719	4.40647				40.7034	39.4628			0.314636	2.55758			89.651	124.175
	8.63244	6.37815				39.2686	30.4261			1.59403	3.37225			60.6308	111.852
	3.89446	4.48723				37.0755	45.2672			0.407567	1.25282			33.3463	108.419
	3.05221	5.32383				43.5043	47.497			0.677097	0.972538			38.9027	66.1702
	7.05824	3.80686				34.2106	43.6734			1.15544	0.404978			69.7389	66.602
	6.82134	4.98803				39.1104	46.4242			1.44285	2.33649			60	62.8512
	5.12352	5.08732				33.7508	45.4981			2.18853	3.79621			23.2281	78.92
	6.421	4.62238				47.1162	53.9195			2.11228	2.50832			106.212	52.8727
	5.67368	4.23127				43.5965	61.3666			2.96224	5.02028			61.7707	257.753
	4.70144	5.87756				44.6186	67.9582			0.712672	4.19002			42.2437	84.7194
	4.21414	5.10794				44.0787	63.8016			4.4553	6.9482			66.0761	141.932
	4.04089	5.13381				38.7778	57.9544			1.44307	1.49567			80.6787	150.686
	4.15812	5.37795				42.2857	45.506			0.469976	1.58489			122.042	117.567
	6.27178	4.80096				41.3771	43.8357			2.50809	0.749253			112.878	35.6106
	6.31535	3.68969				45.7361	43.5858			1.23356	2.89265			64.5493	149.304
	4.96291	5.3276				23.75	44.0404			1.03619	1.29483			109.548	55.729
	4.17508					48.5797				0.692945				38.0265

## Sheet: Figure3
	Vessel diameters			3c - Responsive diameter rate				3g - Calcium peaks all data				3h - Diameter peaks all data				3i - Diameter shuffled peaks all data					3l - Calcium peaks responsive data					3m - Diameter peaks responsive data					3n - NVCindex
	HC	V1			HC	V1		HC	V1			HC	V1			HC	V1				HC	V1				HC	V1				HC	V1
	5.55732	3.5452		R	120	313		0.197672	0.273633			0.0168063	0.00330179			0.00166569	0.0080596				0.197672	0.136183				0.0168063	0.0638215				0.0850211	0.468644
	5.56818	6.72308		NR	659	925		0.511041	0.183271			0.0130364	0.0194983			0.00377581	0.00888716				0.262321	0.186293				0.021369	0.119103				0.0814614	0.639331
	6.11796	6.01239						0.245586	0.136183			0.0100314	0.0638215			0.00207627	0.00879497				1.09965	0.401386				0.0360124	0.238555				0.032749	0.594328
	5.48752	3.85752						0.417297	0.298157			0.00870204	0.0266896			0.00370463	0.00714451				0.496301	0.384481				0.0268555	0.020814				0.0541114	0.0541354
	4.24858	5.31798						0.445969	0.17195			0.0222647	-0.0154793			0.000994654	0.00756011				1.84565	1.24712				0.0195808	0.0398831				0.0106091	0.0319801
	6.55069	3.76907						0.305464	0.186293			0.0204568	0.119103			0.00325369	0.00328569				1.94814	2.70329				0.0314614	0.0305172				0.0161495	0.0112889
	4.34928	4.76467						0.561941	1.42377			0.0205271	0.0319568			0.00230355	0.00388217				0.0281707	2.36515				0.0369314	0.0667403				1.31099	0.0282183
	6.46857	6.64783						0.144849	1.4472			0.0106877	0.0319547			0.00295946	0.00759191				0.11817	0.94779				0.0269255	0.0597476				0.227854	0.0630388
	5.779	6.75861						0.178523	0.101658			0.0032556	0.015699			0.00389098	0.00841406				0.714778	1.04327				0.0351023	0.0252446				0.0491094	0.0241977
	5.10348	5.29534						0.351446	0.701296			0.0190577	0.0318419			0.00157746	0.00648073				0.853622	0.767539				0.0188849	0.0434176				0.0221233	0.0565672
	5.99087	6.68119						0.295585	0.197964			0.00406506	-0.0732442			0.00399366	0.00398166				0.227996	1.44479				0.0178127	0.0435105				0.0781273	0.0301155
	6.69387	4.3759						0.262321	0.401386			0.021369	0.238555			0.00207761	0.0117899				4.72523	1.0928				0.0553385	0.0312501				0.0117113	0.0285964
	5.61363	5.04218						0.303321	0.154455			0.0103359	-0.0165094			0.00361968	0.00441195				3.92009	0.458648				0.0710515	0.0283118				0.018125	0.0617287
	4.71425	5.89752						0.685164	0.266049			0.0156899	0.00748591			0.000761066	0.00535398				0.429485	0.410434				0.0164011	0.0953061				0.0381877	0.232208
	6.38228	6.19627						0.252329	5.94963			0.0302524	-0.00430584			0.00272687	0.00218106				0.43879	0.369771				0.0263109	0.0625492				0.0599625	0.169156
	6.00914	6.20965						0.121752	0.397745			0.00188002	0.00577782			0.00518016	0.00377606				0.928628	0.0822388				0.0105282	0.0926572				0.0113374	1.12669
	6.69676	5.53458						0.304538	0.540889			0.0075375	0.0147413			0.0045672	0.00416954				0.10259	0.196382				0.0443229	0.0628224				0.43204	0.319899
	6.79215	4.90776						0.176703	0.384481			0.0281276	0.020814			0.0035027	0.00457326				0.564383	0.166016				0.0143151	0.0448414				0.0253641	0.270103
	6.56485	4.32426						0.452556	1.24712			0.0290424	0.0398831			0.00154337	0.00184391				0.468218	0.151831				0.0242372	0.0407908				0.0517647	0.268659
	15.9296	4.0089						0.517258	0.815293			0.012205	-0.00963903			0.00370764	0.00250385				0.495493	0.361658				0.0300698	0.0398806				0.0606866	0.110272
	9.96112	14.7874						1.09965	0.539894			0.0360124	0.0168108			0.00294367	0.00217444				1.82448	0.253553				0.273175	0.0354827				0.149727	0.139942
	19.8428	9.58311						0.432537	2.70329			0.00687867	0.0305172			0.00365112	0.00179443				1.11631	0.171645				0.0570839	0.0607029				0.0511364	0.353653
	7.77363	9.08509						0.160098	0.391217			0.00442671	0.0125472			0.00390641	0.00254595				0.141344	0.361539				0.00979257	0.0242053				0.0692819	0.0669508
	13.3092	7.06861						0.21911	2.36515			0.00773814	0.0667403			0.00283064	0.00389679				0.0870847	0.196668				0.0112989	0.0387365				0.129746	0.196964
	14.0735	10.9809						0.572213	0.502601			0.00448081	0.0171491			0.00154702	0.0032741				0.369933	0.183268				0.0110699	0.0187261				0.0299241	0.102179
	9.25301	15.5975						0.618323	0.94779			-0.000754067	0.0597476			0.0025256	0.00368616				0.309513	0.173112				0.0253325	0.0246256				0.0818461	0.142253
	11.7067	7.06169						0.403611	0.776085			0.0222068	0.0197526			0.00154951	0.00263437				0.218853	0.115297				0.0163479	0.0385883				0.074698	0.334686
	16.0529	13.2015						2.38343	1.05476			0.015653	0.0041536			0.00178808	0.00439281				0.393761	0.220703				0.0135512	0.0177518				0.0344147	0.080433
	13.1794	19.4812						0.496301	0.340666			0.0268555	0.0253682			0.000384093	0.00245721				0.351594	0.285395				0.0206167	0.0187092				0.0586377	0.0655555
	16.8628	13.266						0.943661	1.04327			0.0308858	0.0252446			0.00247861	0.00205287				0.202936	0.344689				0.0171854	0.0284643				0.0846838	0.0825797
	7.65764	7.13821						0.636506	0.767539			0.0231892	0.0434176			0.00185707	0.00181479				0.1098	0.311869				0.0179532	0.049569				0.163508	0.158942
	15.9446	8.82361						0.753042	1.44479			0.0325641	0.0435105			0.00129025	0.00193399				1.5627	0.149202				0.00780354	0.00985145				0.00499362	0.0660277
	10.2747	16.628						0.297088	1.0928			0.0295603	0.0312501			0.00273375	0.00334552				0.695043	0.27828				0.00871391	0.0217867				0.0125372	0.0782907
	8.77833	12.9355						1.84565	0.428278			0.0195808	0.015054			0.000726048	0.00395133				0.639068	0.0826083				0.00610507	0.0415238				0.00955308	0.502659
	9.21182	7.34592						2.02068	1.64339			0.0111224	0.0183072			0.00222136	0.00453431				0.592889	0.0884126				0.00347896	0.0457911				0.00586781	0.517925
	17.4353	14.6305						1.94814	0.893044			0.0314614	0.0169343			0.00111155	0.00210417				0.164597	0.186376				0.00438395	0.0474966				0.0266345	0.254843
	10.2059	11.5644						1.08568	0.458648			0.00193385	0.0283118			0.00152951	0.00187633				0.0555611	0.234483				0.0141345	0.0300661				0.254396	0.128223
	8.67341	13.2912						1.02543	0.789477			0.0357428	0.0141864			0.00223255	0.00378566				0.148398	0.115608				0.00918916	0.0367138				0.0619223	0.317571
	9.7372	7.30364						4.85226	0.580897			0.0337756	0.0187078			0.00171594	0.00416794				0.216089	0.1382				0.0287305	0.0359251				0.132957	0.25995
	17.1728	7.0192						0.0427561	0.410434			0.0249266	0.0953061			0.00485965	0.00341766				0.296707	0.197481				0.0277287	0.0522496				0.0934551	0.26458
	7.04439	8.58263						0.0281707	0.235046			0.0369314	0.0150986			0.00308096	0.0024516				0.834858	0.0914238				0.0572944	0.0357865				0.0686277	0.391435
	8.03037							0.0398716	0.264968			0.0126757	0.00998637			0.00590079	0.00333438				0.333269	0.0865655				0.00735824	0.028685				0.022079	0.331368
	8.25829							0.0418357	0.369771			0.0301854	0.0625492			0.00578065	0.00295476				0.684859	0.224736				0.0294275	0.0448074				0.0429687	0.199378
	8.02994							0.0581385	0.0822388			0.0359657	0.0926572			0.0039419	0.00162774				0.548905	0.11527				0.0320531	0.0344967				0.0583945	0.29927
	11.2792							0.0362638	0.0934407			0.0390303	0.0101085			0.0074313	0.00134678				0.430476	0.174678				0.0371053	0.0311769				0.0861958	0.178483
	10.1883							0.0218663	0.196382			0.0151221	0.0628224			0.00410724	0.00271094				0.475548	0.0632765				0.0154272	0.0439812				0.032441	0.695063
								0.0764501	0.166016			0.0136415	0.0448414			0.0083355	0.00274123				0.39326	0.114372				0.0235517	0.0331333				0.0598884	0.289697
								0.0205797	0.151831			0.0248664	0.0407908			0.00691072	0.00290885				0.184059	0.678846				0.0937656	0.0168592				0.509432	0.024835
								0.0428513	0.244707			0.0091088	0.0252434			0.00497188	0.00417093				0.561639	2.05648				0.120854	0.0118567				0.215181	0.00576552
								0.11817	0.361658			0.0269255	0.0398806			0.00395802	0.001914				0.442522	3.44354				0.0101761	0.01523				0.0229957	0.00442275
								0.800547	0.284347			0.0107631	-0.00321055			0.00219619	0.00216452				1.55286	2.8826				0.0186625	0.0224526				0.0120181	0.00778903
								0.211538	0.373932			0.0142134	-0.00186296			0.00170369	0.00145205				1.18834	2.04875				0.0188751	0.0152209				0.0158836	0.00742937
								0.714778	0.253553			0.0351023	0.0354827			0.00137134	0.0032941				0.487926	1.75883				0.0234677	0.0164573				0.0480967	0.00935694
								0.661401	0.253561			0.0342634	-0.00193484			0.00129247	0.00207379				1.33195	4.70575				0.16812	0.0276771				0.126221	0.00588155
								0.376107	0.337442			0.0282475	0.0122599			0.00230986	0.00336404				0.415616	1.22062				0.172373	0.0308764				0.414742	0.0252957
								0.853622	0.171645			0.0188849	0.0607029			0.0018425	0.00397416				0.22415	3.33885				0.0156805	0.0158088				0.0699555	0.0047348
								0.812197	0.361539			0.0160929	0.0242053			0.00194964	0.000989864				0.0921329	1.26229				0.0236383	0.0248542				0.256567	0.0196897
								0.324443	0.394434			0.00947864	0.0163035			0.00205046	0.00151401				0.288556	2.36355				0.00928605	0.0505108				0.0321811	0.0213708
								0.227996	0.192948			0.0178127	0.0137178			0.00203606	0.00282296				4.21874	2.2324				0.0279001	0.0503647				0.00661338	0.0225608
								0.268077	0.196668			0.00716839	0.0387365			0.00188386	0.00221527				1.45929	2.18228				0.0228399	0.0374321				0.0156513	0.0171527
								0.720129	0.183268			0.0120597	0.0187261			0.00222329	0.0026008				0.355491	1.74409				0.0268838	0.0459097				0.0756244	0.026323
								0.258739	0.173112			0.0156003	0.0246256			0.001219	0.00210105				0.131991	1.35754				0.0190258	0.0610949				0.144145	0.0450041
								1.03292	0.323724			0.017476	0.0306878			0.00209562	0.00345758				0.120717	1.04444				0.0120442	0.0372461				0.0997718	0.0356612
								0.838352	0.43412			0.0144829	0.0197867			0.00296995	0.00287204				0.0934966	2.95504				0.0132684	0.0871462				0.141913	0.0294907
								0.205649	0.33564			0.026559	0.00810595			0.00110145	0.00215789				0.0483845	1.42313				0.0100241	0.0200158				0.207176	0.0140646
								0.422085	0.222445			0.0214626	0.00136744			0.00139783	0.00162719				0.195549	0.0627822				0.00637658	0.0238061				0.0326085	0.379185
								1.1769	0.528372			0.0077579	0.00949681			0.000849765	0.0017142				0.112599	1.57253				0.00395935	0.0335997				0.0351633	0.0213666
								0.862482	0.381918			0.0343826	0.00205616			0.00159613	0.00328969				0.281737	0.27348				0.0198221	0.028198				0.0703566	0.103108
								0.605105	0.12234			0.0140055	0.0101124			0.00116572	0.00235362				0.260613	0.0962476				0.0189139	0.0168308				0.0725747	0.17487
								0.311436	0.222545			0.00954291	-0.00389917			0.00146043	0.00152439				0.496478	0.415497				0.0302902	0.0353487				0.0610102	0.0850758
								0.420877	0.115297			0.00973964	0.0385883			0.001753	0.00360534				0.240339	0.251166				0.0133468	0.0164164				0.0555331	0.0653608
								0.151282	0.793735			0.0143076	0.00547031			0.00177554	0.00286092				1.0747	0.360755				0.0080244	0.0202608				0.00746664	0.0561621
								0.0692113	0.186274			0.00885045	0.0155873			0.0010926	0.00354253				1.30301	0.223462				0.0187906	0.0375315				0.014421	0.167954
								0.117299	0.121831			0.00316241	0.0159892			0.000931589	0.0011569				1.09929	0.341903				0.023015	0.0488676				0.0209362	0.142928
								0.118627	0.0674873			0.00486008	0.0202197			0.000907659	0.00163001				0.725643	0.554264				0.015805	0.0359088				0.0217807	0.0647865
								0.601825	0.0955643				-0.00312928			0.0012103	0.003245				0.265725	0.725902				0.0616861	0.0379033				0.232142	0.0522154
								0.447661	0.104423			-0.000571095	0.00749655			0.00114195	0.00162937				0.67978	0.205037				0.0292774	0.0514396				0.0430689	0.25088
								0.199102	0.121863			0.00755129	0.0156478			0.00105626	0.00303603				1.80448	1.69012				0.0423376	0.0284953				0.0234625	0.01686
								0.171	0.364957			0.0047069	0.00371681			0.00110916	0.00179466				4.3578	1.06543				0.0223671	0.0712816				0.00513267	0.066904
								0.0541475	0.122231			0.00198605	0.00938013			0.000914343	0.00355769				1.50404	0.721084				0.0259208	0.0863614				0.0172341	0.119766
								0.062672	0.220703			0.00638314	0.0177518			0.000662099	0.00140559				2.66338	0.796349				0.0375209	0.0181201				0.0140877	0.022754
								0.208922	0.148028			0.00209345	0.000514398			0.000836053	0.00262805				2.87103	0.361312				0.0241107	0.0294163				0.00839795	0.0814153
								0.0795151	0.825329			0.00876143	0.0144709			0.000915966	0.00257724				0.850991	0.287418				0.0317804	0.0540426				0.0373452	0.188028
								0.0899487	0.285395			0.00412163	0.0187092			0.00123152	0.00251089				0.378983	0.272172				0.0338075	0.0735286				0.0892058	0.270155
								0.114927	0.327949			0.0058956	0.0172897			0.00114329	0.0028272				1.37684	1.79354				0.0129487	0.0485009				0.00940467	0.027042
								1.25136	0.149114			0.0200482	0.00752251			0.00661662	0.00493006				0.490854	0.456452				0.0407522	0.034532				0.083023	0.075653
								0.443842	0.499073			0.0185979	0.00566908			0.00805322	0.00342838				0.931985	0.399529				0.0516208	0.0219091				0.055388	0.0548372
								4.33766	0.166297			0.0373348	0.0065946			0.00687158	0.00238752				0.906794	0.316198				0.0108505	0.0289168				0.0119658	0.0914516
								4.72523	0.0929805			0.0553385	0.010117			0.00183703	0.00169027				0.726674	1.02868				0.0482428	0.0381621				0.0663885	0.037098
								3.18393	0.493587			0.0300746	0.0188259			0.00586865	0.00248266				0.346961	1.5339				0.010427	0.0279508				0.0300523	0.018222
								0.623592	0.126679			0.00476319	0.00670868			0.00939233	0.00210664				0.244776	0.540348				0.018323	0.0341574				0.0748562	0.0632137
								2.02305	0.112115			0.0514411	0.00785746			0.00793044	0.00262809				0.250808	2.52396				0.0156129	0.038839				0.0622505	0.0153881
								3.92009	0.142666			0.0710515	0.0308887			0.00687221	0.00294602				7.10578	0.922361				0.0131373	0.0230506				0.00184882	0.0249909
								0.950633	0.111605			0.0103498	0.0111558			0.000770529	0.00150198				1.51773	3.79294				0.0341109	0.0303522				0.022475	0.0080023
								0.457599	0.344689			0.00914371	0.0284643			0.000793425	0.00302705				1.20789	1.66173				0.0317393	0.0272864				0.0262766	0.0164204
								0.532432	0.223895			0.00284895	-0.00044031			0.000453252	0.00220021				0.0796387	0.330638				0.00526976	0.0733601				0.0661709	0.221874
								0.62328	0.311869			0.0100602	0.049569			0.00152982	0.00294252				0.314391	0.0646206				0.00725931	0.0186154				0.0230901	0.288072
								0.525119	0.173062			0.00394362	0.0155957			0.00187354	0.00198009				0.335296	0.0678375				0.00693252	0.0320043				0.0206758	0.471778
								0.720406	0.218006			0.00909769	0.0175633			0.00128739	0.00139936				0.949036	0.0722851				0.0189419	0.031288				0.0199591	0.432842
								0.626267	0.149202			0.0126974	0.00985145			0.00115358	0.00251871				0.807632	0.109803				0.0168352	0.028558				0.0208451	0.260084
								0.429485	0.162527			0.0164011	0.0132125			0.00114095	0.00373148				0.637864	0.121375				0.0871052	0.0412573				0.136558	0.339916
								0.707148	0.103256			0.00480501	0.0156047			0.00100689	0.00333782				0.742817	0.152885				0.0807858	0.073782				0.108756	0.482598
								0.43879	0.167551			0.0263109	0.00980115			0.000966971	0.00129494				1.57428	0.246609				0.0951029	0.0308356				0.0604103	0.125038
								0.928628	0.0985393			0.0105282	0.0220271			0.00108167	0.00218721				0.61303	0.202516				0.0654771	0.073255				0.106809	0.361725
								0.394262	0.27828			0.0354133	0.0217867			0.0086219	0.00319858				1.25249	0.569103				0.0273026	0.082669				0.0217986	0.145262
								0.129302	0.0826083			0.0221657	0.0415238			0.00469732	0.00277231				0.229009	0.528786				0.0177828	0.0843063				0.0776507	0.159434
								0.199241	0.174344			0.0263745	-0.00901676			0.00932536	0.00288822				0.261507	0.425623				0.075832	0.0462371				0.289981	0.108634
								0.10259	0.0884126			0.0443229	0.0457911			0.0120493	0.00475289				0.22854	0.220898				0.0478602	0.122546				0.209417	0.554762
								0.202014	0.0887366			0.0193084	0.0356294			0.00325302	0.00263326				0.188111	0.091995				0.0781344	0.0267455				0.415364	0.290728
								0.155173	0.10225			0.0352916	0.0147931			0.00549283	0.00303403				0.306365	0.105694				0.0414181	0.0746999				0.135192	0.706759
								0.164068	0.186376			0.0416738	0.0474966			0.00960083	0.00235046				0.21276	0.0409558				0.0426042	0.0367247				0.200246	0.89669
								0.11411	0.234483			0.0507982	0.0300661			0.00854572	0.00279012				1.42051	0.0990801				0.055227	0.0588749				0.0388783	0.594215
								0.0799638	0.094236			0.0154675	0.0282463			0.00799429	0.00336055				0.251473	0.0914972				0.0282803	0.0448754				0.112459	0.490457
								0.0942877	0.187819			0.0236575	0.0208771			0.00286992	0.00299556				0.120321	0.105779				0.0488188	0.066				0.405738	0.623941
								0.22402	0.115608			0.0482351	0.0367138			0.00992463	0.00306846				0.238903	0.0562471				0.0703445	0.0597134				0.294448	1.06162
								0.0946283	0.129885			0.0488103	0.00362625			0.00652367	0.00584001				1.57263	0.0871713				0.0253224	0.0337787				0.016102	0.387498
								0.0828714	0.1382			0.0547597	0.0359251			0.00748147	0.00339803				1.23463	1.94736				0.0207464	0.035586				0.0168037	0.0182739
								0.101633	0.10295			0.035482	0.044381			0.00857639	0.00279388				1.03021	4.464				0.0214804	0.0487327				0.0208504	0.0109168
								0.128535	0.197481			0.0227622	0.0522496			0.0056213	0.00237773				2.0156	2.12965				0.0117422	0.024382				0.00582565	0.0114488
								0.203899	0.153267			0.0350558	0.027141			0.00777604	0.00239316				0.348756	3.45847				0.0691706	0.038808				0.198335	0.0112212
								0.108718	0.453606			0.0452075	0.00477099			0.00723177	0.00171781					5.2999					0.0432009					0.00815126
								0.0363746	0.0914238			0.0421646	0.0357865			0.00973591	0.00244375					0.571118					0.0080152					0.0140342
								0.137356	0.121361			0.0357724	0.0269461			0.00663455	0.005075					0.677049					0.00835993					0.0123476
								0.0710755	0.0865655			0.048787	0.028685			0.00791878	0.00337592					1.13391					0.00931089					0.00821133
								0.0823692	0.0963435			0.0362156	0.0211908			0.00195756	0.00388561					1.64207					0.00979123					0.00596273
								0.0764048	0.105078			0.0611629	0.0232287			0.00930471	0.00195028					1.40687					0.0112006					0.00796134
								0.0849065	0.0968669			0.0437287	0.0316137			0.0100081	0.00278299					0.940498					0.0127335					0.0135391
								0.191291	0.318325			0.0443031	0.0323316			0.00500669	0.00231071					1.2144					0.0122715					0.010105
								0.141823	0.224736			0.0458882	0.0448074			0.00659689	0.00387493					1.15971					0.0069113					0.00595953
								0.0520924	0.145722			0.0381351	0.0244028			0.00758337	0.00386839					1.47338					0.0115266					0.00782326
								0.0503661	0.11505			0.0328514	0.0377554			0.0114383	0.00108151					0.934402					0.0353849					0.037869
								0.103541	0.133102			0.0389306	0.0228315			0.00792142	0.0022278					0.0932446					0.0248358					0.26635
								0.117403	0.11527			0.0385122	0.0344967			0.00597849	0.00219686					0.131149					0.0293499					0.22379
								0.094371	0.175824			0.0328662	0.0221348			0.00975361	0.0032118					0.208238					0.0359606					0.17269
								0.203773	0.195513			0.122923	0.0140816			0.00814183	0.00360668					0.254276					0.0316267					0.12438
								0.168524	0.131417			-0.0174505	0.0068124			0.00898698	0.00371614					0.23187					0.0398005					0.17165
								0.16228	0.174678			0.0320074	0.0311769			0.00645103	0.0031991					0.505622					0.0526423					0.104114
								0.183319	0.0632765			0.0444344	0.0439812			0.00742637	0.00543248					0.166333					0.0316061					0.190018
								0.158103	0.136112			0.0398278	0.0167226			0.00924903	0.00361395					0.281814					0.0225302					0.0799469
								0.199583	0.131386			0.00173749	0.0213898			0.000621327	0.00445319					0.19035					0.0684543					0.359624
								0.101796	0.124695			0.00617404	0.0213542			0.00145386	0.00339538					0.255223					0.0237446					0.0930347
								0.189802	0.114372			0.0111992	0.0331333			0.000400816	0.00292065					0.245219					0.0172267					0.0702505
								1.10374	6.44011			0.00536596	0.0144746			0.000909741	0.00194815					0.426318					0.0208015					0.0487934
								0.564383	0.689105			0.0143151	0.019144			0.00122668	0.00103523					0.231496					0.0481148					0.207843
								0.238389	2.97748			0.00676315	0.013295			0.000637139	0.00205207					0.656056					0.0231536					0.0352922
								0.70069	2.37209			0.0110469	0.0170588			0.000833919	0.00156022					0.204508					0.0267783					0.13094
								0.255655	1.06149			0.00684594	0.00934539			0.000684206	0.00149907					0.367019					0.0322503					0.0878709
								0.382612	5.72471			0.00510566	0.0203285			0.000277864	0.00129324					0.267644					0.0362053					0.135274
								0.291037	1.21449			0.0127657	0.00930063			0.00113026	0.0013129					0.326045					0.0134887					0.0413706
								0.392193	1.30765			0.0105023	0.0107811			0.00146073	0.00123147					0.340608					0.022163					0.065069
								0.377957	5.71527			0.00955764	0.0131772			0.000805035	0.00166981					0.129095					0.0188056					0.145673
								0.294179	0.678846			0.00856277	0.0168592			0.00136499	0.00157229					0.336647					0.0310235					0.0921544
								0.250334	0.964072			0.00161686	0.0182524			0.000984358	0.00117241					4.05265					0.0503107					0.0124143
								0.139697	1.01308			0.00220132	0.0109423			0.00105227	0.00102873					7.53026					0.0320427					0.00425519
								0.42362	6.0343			0.0124575	0.0133653			0.00144704	0.00155169					3.22904					0.0407804					0.0126293
								0.62463	4.35235			0.00959188	0.013509			0.00134854	4.82922e-05					1.99556					0.0425017					0.0212981
								0.277434	6.28808			0.00445608	0.0118555			0.000882537	0.00180729					0.484505					0.0221493					0.0457152
								0.341494	4.02243			0.00722143	0.0134024			0.00111631	0.0016514					1.801					0.0108371					0.00601728
								0.468218	1.77521			0.0242372	0.00477943			0.00173108	0.00131035					4.64635					0.0127064					0.0027347
								0.517073	0.860127			0.016107	0.0150924			0.00229822	0.00125539					3.72324					0.0121245					0.00325643
								2.33374	3.05017			0.0275711	0.0156387			0.00155281	0.00699127					1.06635					0.0269371					0.0252609
								0.495493	1.52552			0.0300698	0.0176203			0.00371993	0.00732853					0.287307					0.0122742					0.0427217
								1.7211	2.05648			0.0139803	0.0118567			0.00250323	0.00723072					2.57723					0.0151537					0.00587986
								2.8457	1.69377			0.0282658	0.0212092			0.00372577	0.00233052					0.64344					0.047859					0.0743799
								1.82448	1.83328			0.273175	0.00626225			0.00456684	0.00464699					0.252982					0.0997056					0.394121
								1.52447	1.22288			0.0210205	0.0173042			0.00968311	0.0070538					0.552705					0.0428836					0.0775885
								4.48551	3.44354			0.0434434	0.01523			0.00480271	0.00696167					0.592353					0.0682815					0.115272
								9.5081	2.8826			0.0397729	0.0224526			0.00374648	0.00644977					1.15301					0.0796852					0.0691106
								2.49623	2.04875			0.0145279	0.0152209			0.00618887	0.00345021					0.573393					0.0349861					0.0610158
								9.07667	1.21779			0.00372222	0.0211262			0.00735543	0.00513204					0.941873					0.0487082					0.0517142
								3.8331	3.27469			0.0251179	0.0153854			0.00784706	0.00711073					1.66505					0.0599274					0.0359914
								4.20575	0.65593			0.0255875	0.0179696			0.00430264	0.00727138					1.70702					0.111734					0.065456
								31.5065	1.75883			0.00934284	0.0164573			0.00580631	0.00298663					0.790374					0.0794421					0.100512
								1.11631	4.70575			0.0570839	0.0276771			0.0055945	0.00791249					0.501289					0.0668157					0.133288
								2.59429	2.713			0.0406344	0.0261211			0.00424297	0.00883858					1.84437					0.0994761					0.053935
								4.01222	3.53285			0.0910087	0.022628			0.00463161	0.00878459					0.782397					0.0702363					0.0897707
								0.253945	1.59331			0.00970919	0.0246175			0.000430143	0.00550689					1.79342					0.0616091					0.0343529
								0.141344	2.7594			0.00979257	0.0407246			0.00317446	0.00948798					0.285009					0.0659105					0.231257
								0.363127	1.22062			0.0056116	0.0308764			0.00714901	0.00734323					0.354727					0.207777					0.585737
								0.0870847	2.37899			0.0112989	0.028859			0.0046691	0.00271044					0.548082					0.0598622					0.109221
								0.142647	2.16573			0.0115526	0.00648369			0.00794881	0.00406567					0.44072					0.0599157					0.13595
								0.313297	3.33885			0.00502878	0.0158088			0.00771476	0.00275395					0.173738					0.0734817					0.422946
								0.369933	1.26229			0.0110699	0.0248542			0.00555788	0.00795789					0.490935					0.0470849					0.0959086
								0.405954	0.734986			0.0192562	0.0207559			0.00459655	0.0103503					0.311906					0.0781715					0.250625
								0.309513	1.61457			0.0253325	-0.000183712			0.00459715	0.00564939					0.414482					0.156502					0.377584
								0.103823	2.36355			0.0110103	0.0505108			0.00471639	0.00695256					0.362007					-0.00509297					-0.0140687
								0.218853	2.2324			0.0163479	0.0503647			0.00491839	0.00612984					1.31954					0.233385					0.176869
								0.160937	0.961128			0.0067816	0.0199424			0.00781666	0.0057977					0.245853					0.127417					0.518264
								0.154186	2.18228			0.00894742	0.0374321			0.00869818	0.00832988					0.266003					0.160053					0.601697
								0.393761	1.15455			0.0135512	0.0173363			0.00810201	0.00719217					0.289294					0.140511					0.485704
								0.351594	1.74409			0.0206167	0.0459097			0.00630089	0.00673157					0.401259					0.089726					0.223611
								0.672468	0.966296			0.0175121	0.0105459			0.00716402	0.00656341					0.289983					0.129225					0.445629
								0.447117	1.35754			-0.000942387	0.0610949			0.0100541	0.00693399					0.186703					0.0646164					0.346092
								0.291944	1.04444			0.0104843	0.0372461			0.00593016	0.00474414					0.704001					0.0106836					0.0151756
								0.207554	2.49173			0.0105052	0.0420064			0.00785537	0.0075909					0.365902					0.0414361					0.113244
								0.0843639	2.95504			0.00122498	0.0871462			0.00797398	0.00232231					0.327462					0.0555137					0.169527
								0.289713	1.42313			0.001605	0.0200158			0.00654673	0.00793817					1.60815					0.119863					0.0745347
								0.187253	0.943456			0.00849183	0.00218228			0.00504001	0.00478471					0.473192					0.0266263					0.0562695
								0.0717719	0.0508782			0.00112461	0.0232925			0.00586447	0.00394013					1.68471					0.0252964					0.0150153
								0.0692324	0.107569			0.00802567	0.0192774			0.00540813	0.00259238					0.330119					0.042473					0.12866
								0.202936	0.209586			0.0171854	0.0182103			0.00640313	0.00878821					0.980872					0.0239765					0.024444
								0.365721	0.110437			0.00340393	0.0197075			0.00641144	0.00746434					0.388548					0.0250838					0.0645577
								0.1098	0.0947746			0.0179532	0.0359098			0.00835657	0.0037259					0.22281					0.0253528					0.113786
								0.422373	0.0894803			0.00892885	0.0194668			0.00111565	0.00305557					0.136693					0.028953					0.21181
								1.12343	0.0404615			0.00369367	0.0116491			0.000768707	0.00457993					0.114856					0.0199066					0.173317
								1.5627	0.107221			0.00780354	0.0139834			0.00132699	0.00442539					4.01001					0.261111					0.0651147
								0.695043	0.0679231			0.00871391	0.0358892			0.000696315	0.00406569					0.393077					0.208766					0.531107
								0.924992	0.0620361			0.00130376	0.0165762			0.000689999	0.00341779					0.510452					0.144144					0.282384
								0.448737	0.0735566			-0.000180946	0.0167605			0.000641199	0.00382334					0.59822					0.147604					0.246739
								0.639068	0.0306566			0.00610507	0.0218755			0.000510092	0.000845622					3.31989					0.0337909					0.0101783
								0.592889	0.0291113			0.00347896	0.0303583			0.000629798	0.00467336					3.32965					0.0189394					0.00568809
								0.365255	0.0380884			0.000103802	0.0295761			0.000864425	0.00281036					2.42109					0.05407					0.0223329
								0.164597	0.32068			0.00438395	0.01756			0.000495621	0.00469377					0.624708					0.0167784					0.026858
								0.203803	0.0769906			0.00403703	0.0301655			0.0010436	0.00224692					0.972192					0.0670837					0.0690025
								0.136699	0.0617746			0.0010289	0.0376961			0.000652005	0.00291919					0.784174					0.0483712					0.0616842
								0.0555611	0.398169			0.0141345	0.0181948			0.00493178	0.000805618					3.98773					0.0560746					0.0140618
								0.133732	0.471171			0.0524273	0.0109783			0.00541576	0.00191261					0.655459					0.218667					0.33361
								0.169762	0.430822			0.0363451	0.0055828			0.00701584	0.000677694					0.366337					0.186536					0.509192
								0.614508	0.467189			0.050665	0.0130099			0.00609881	0.00267763					0.475895					0.187032					0.393011
								0.676194	0.302517			0.0388043	0.0150748			0.0083148	0.00366078					0.424509					0.0514848					0.121281
								0.148398	0.103846			0.00918916	0.00898488			0.00827656	0.00318434					0.294132					0.181319					0.616456
								0.144214	0.182123			0.0166909	0.00826555			0.00694063	0.00200378					0.207028					0.069713					0.336732
								0.485812	0.246946			-0.00315292	0.00878855			0.0110718	0.00250888					0.398518					0.00448527					0.0112549
								0.216089	0.197749			0.0287305	0.0172045			0.00759335	0.00257096					0.157935					0.00577063					0.036538
								0.334173	0.167602			0.0791247	-0.00591471			0.00586999	0.00237341					0.291397					0.00876564					0.0300814
								0.962425	0.206948			-0.075255	0.0269138			0.0136295	0.0050221					0.155492					0.00758909					0.0488068
								1.94704	0.126545			0.000330664	0.010269			0.00334293	0.00141536					0.0764258					0.00416506					0.054498
								0.254809	0.122563			0.0270858	0.00960418			0.00552435	0.00309704					0.162279					0.0268781					0.165629
								1.1674	0.0825392			0.00602009	0.0228701			0.00454397	0.00109867					0.355696					0.0103523					0.0291044
								0.692961	0.387141			0.00897234	-0.00708846			0.00355532	0.00200816					0.258139					0.0112057					0.0434095
								0.296707	0.0941955			0.0277287	0.0155721			0.00380598	0.00293278					0.121823					0.0265483					0.217925
								0.50061	0.117855			0.0364831	0.0142871			0.0026452	0.00341252					0.111732					0.0182292					0.163152
								1.13192	0.406312			0.0181054	0.00338976			0.00309153	0.00214745					0.333616					0.00867744					0.0260103
								0.849571	0.0627822			0.0139711	0.0238061			0.00434094	0.00198045					1.17262					0.0102814					0.00876796
								0.774304	0.118823			0.0286718	-0.00645407			0.00357073	0.00160102					0.127611					0.133864					1.049
								0.911403	0.111476			0.0293435	0.0173757			0.00351949	0.00263436					0.211789					0.12939					0.610936
								0.726736	0.0677911			0.0230026	0.0251226			0.00412379	0.00213434					0.0908067					0.0679936					0.748773
								1.01729	0.066285			0.00798311	0.000728995			0.00208516	0.00317414					0.0717456					0.05017					0.699276
								0.558011	0.390449			0.00866449	0.00760026			0.00620227	0.00124928					0.0623707					0.0617509					0.990063
								0.572536	0.540582			0.021349	0.00495761			0.0033133	0.00210865					0.148762					0.109772					0.7379
								1.21576	0.760606			0.0099621	0.0081392			0.0034132	0.00158793					0.125913					0.0520975					0.413758
								0.834858	0.448595			0.0572944	0.0146757			0.00546243	0.00142109					0.31449					0.0865972					0.275357
								0.333269	0.66818			0.00735824	0.0143572			0.00254555	0.00121926					0.218793					0.0598672					0.273625
								1.53297	0.517082			0.00563934	0.0146408			0.00605175	0.00176183					0.166085					0.0782093					0.4709
								0.228808	1.14945			0.00274568	0.00505745			0.00512193	0.00096756					0.117745					0.089026					0.756091
								0.694771	0.66127			0.00618843	0.0160295			0.00404941	0.0034211					0.0910397					0.0489742					0.537943
								0.684859	0.407732			0.0294275	0.00378671			0.0034128	0.000995784					0.0769075					0.094103					1.22359
								0.556156	0.836991			-0.00158251	0.0109949			0.00135092	0.00188511					0.105267					0.0840935					0.798857
								2.75543	2.73247			0.014864	0.00589982			0.00270915	0.0016686					0.222724					0.0630317					0.283004
								1.4	0.820885			0.00852082	0.00911537			0.00188308	0.00194111					0.239292					0.177726					0.742719
								1.13261	0.434923			0.0140994	0.0100273			0.00281614	0.00113461					0.125191					0.0755112					0.60317
								0.548905	0.613202			0.0320531	0.00509916			0.00265853	0.00231428					0.168259					0.0207818					0.123511
								0.618317	0.457828			0.0136722	0.0172091			0.00198365	0.00196764					0.293583					0.00904666					0.0308146
								0.941619	0.435933			0.0155008	0.0151092			0.00394006	0.00178362					0.0605295					0.00858911					0.1419
								1.54625	0.514563			0.0110861	0.0104483			0.00252112	0.00100815					0.224893					0.0146159					0.0649906
								0.995762	0.426146			0.0024125	0.0140347			0.00181967	0.00264852					0.148585					0.0112262					0.0755539
								0.859284	0.270582			0.0036587	0.0124012			0.00247328	0.00117916					0.0764585					0.0127502					0.166759
								0.447013	0.406144			0.0216122	0.0124116			0.00289132	0.00237286					0.0976943					0.0301064					0.30817
								0.430476	1.57253			0.0371053	0.0335997			0.00190229	0.0011165					0.131342					0.0291672					0.222071
								0.43248	0.194594			0.0132614	0.00841068			0.00249538	0.000837721					0.111901					0.0281268					0.251355
								0.934301	0.313415			0.0129963	0.000471169			0.00225482	0.00221413					0.244896					0.0367424					0.150033
								0.436443	0.135745			0.00597521	0.00249784			0.00206549	0.00140451					0.510132					0.035446					0.0694838
								0.548993	0.3019			0.0105535	0.00806405			0.00167271	0.000449726					0.497923					0.0381248					0.0765677
								0.249059	0.126191			0.0254429	0.0108329			0.00168361	0.000793539					0.340883					0.0530012					0.155482
								0.206991	0.27348			0.00854606	0.028198			0.00318945	0.00116162					0.431071					0.0586516					0.13606
								0.982832	0.100939			0.010775	0.00843694			0.00357414	0.00175394					0.567797					0.0421217					0.0741845
								0.618278	0.163288			0.00968495	0.00741394			0.0014886	0.000766581					0.17766					0.136712					0.769518
								0.403062	0.151675			0.0196122	0.0224384			0.00271293	0.00123141					0.10025					0.0279232					0.278537
								0.475548	0.100505			0.0154272	0.00153676			0.00189519	0.00169683					0.0872622					0.0346589					0.397181
								0.39326	0.220918			0.0235517	0.015262			0.00238484	0.000976373					0.332721					0.043474					0.130662
								0.693271	0.115217			0.039482	0.00851002			0.00211644	0.00182917					0.0994064					0.0546639					0.549904
								0.335151	0.232691			-0.00242968	0.0111186			0.00627264	0.00160044					0.238907					0.0498936					0.208841
								0.549771	0.210048			0.0157782	0.0171584			0.00554649	0.000984895					0.368508					0.040908					0.11101
								1.53489	0.282859			0.00535285	0.0147211			0.00162777	0.00108969					0.0725125					0.0429656					0.592527
								0.452097	0.0962476			0.00691157	0.0168308			0.0048824	0.0014802					0.170618					0.0813028					0.476521
								0.820524	0.155913			0.00887314	0.00622741			0.00562597	0.00139044					0.114098					0.0362543					0.317747
								0.184059	0.27381			0.0937656	3.9857e-06			0.00441592	0.00122012					0.170738					0.0278799					0.16329
								1.84471	0.240038			0.088069	-0.00371052			0.00707393	0.000610604					0.326466					0.0400941					0.122812
								0.874793	0.172353			-0.0152232	0.00739866			0.00691199	0.000969182					0.113076					0.0406566					0.359551
								0.38819	0.154131			-0.029247	0.00393822			0.00483108	0.0008139					0.0931889					0.038376					0.411809
								0.561639	0.166358			0.120854	0.0151101			0.00540361	0.00148442					0.260995					0.0314665					0.120564
								1.34335	0.205372			0.00376562	0.0115381			0.00597369	0.00118003					0.341332					0.0355677					0.104203
								1.04489	0.235271			-0.00370975	0.0130807			0.00783924	0.000967058					0.24445					0.0494038					0.202102
								0.174377	0.241678			0.0015445	0.00365891			0.00306962	0.00099557					0.189339					0.0711916					0.376001
								1.2914	0.325544			0.00472623	0.0137921			0.00541878	0.0015231					0.142565					0.0057826					0.0405612
								0.89732	0.139008			0.00166565	0.0101048			0.00694198	0.0011893					0.139604					0.00467689					0.0335011
								0.154956	0.174195			0.00914801	0.0196082			0.00536229	0.001597					0.108044					0.00507919					0.0470103
								0.891955	0.415497			0.00546235	0.0353487			0.00784596	0.00121727					0.188326					0.00627548					0.0333223
								1.17299	0.141844			0.00382351	0.00653799			0.0055562	0.00045254					0.135117					0.0103786					0.076812
								0.738431	0.251166			0.00721396	0.0164164			0.0047929	0.00125036					0.261083					0.00615557					0.023577
								0.654965	0.339148			0.0109131	0.0223275			0.00774479	0.00472614					0.255485					0.00607833					0.0237913
								0.298053	0.487235			0.00856813	0.0209584			0.00742779	0.00364288					0.24016					0.00812658					0.0338382
								1.09144	0.360755			0.0115986	0.0202608			0.00602825	0.00292562					0.147481					0.0104892					0.0711227
								0.515626	0.344436			0.0131261	0.0227095			0.00882256	0.00261142					0.261574					0.00548773					0.0209797
								0.345525	0.266854			0.00623312	0.0125399			0.00844737	0.00275592					0.280226					0.0110031					0.0392652
								0.691729	0.744462			0.00543366	0.000405556			0.00849336	0.00220592					1.06223					0.0524104					0.0493397
								0.797045	0.279348			0.00482057	0.0263164			0.00802255	0.00250657					0.194443					0.0322228					0.165718
								0.978122	0.223462			0.00224542	0.0375315			0.00959984	0.00178258					0.532077					0.0352722					0.0662915
								1.23448	0.344029			0.0038401	-0.00753966			0.00805344	0.00364488					0.255599					0.0184448					0.0721633
								1.32452	1.10527			0.00665261	0.0361534			0.00586749	0.00159076					0.373926					0.0341689					0.0913789
								0.585926	0.243094			-0.00081219	0.0354835			0.00948195	0.00688706					0.454277					0.0230622					0.0507668
								1.18512	0.501485			0.00354097	0.0135568			0.00747101	0.00457674					0.518501					0.0353373					0.0681528
								0.620079	0.786987			0.00817213	-0.00208013			0.00894191	0.00589012					0.304849					0.0421078					0.138127
								0.382715	0.341903			0.00595649	0.0488676			0.00763187	0.005333					0.370571					0.0801054					0.216167
								0.444469	0.320228			0.00516577	0.0167453			0.00834589	0.00550825					0.0896637					0.0430832					0.480498
								0.699547	0.362181			0.0131934	0.0168738			0.00618602	0.00590218					0.269128					0.0645558					0.23987
								1.01994	0.428227			0.00332428	0.0264154			0.00845847	0.00389309					0.076868					0.0469147					0.610328
								0.494709	0.490376			0.00618106	-0.00507451			0.00414987	0.00202784					0.178094					0.062354					0.350118
								0.309868	0.554264			0.0196643	0.0359088			0.00825446	0.00441612					0.122575					0.0691044					0.563773
								1.32152	0.609552			0.0161673	0.0128154			0.00575777	0.00404513					0.178129					0.118641					0.666042
								0.501601	0.227829			0.00794473	0.00538107			0.00784535	0.00350569					0.10738					0.0773766					0.720587
								0.442522	0.547879			0.0101761	0.013747			0.0074023	0.00488543					0.244459					0.128434					0.525382
								1.21712	0.863172			0.0132243	-0.0043699			0.00859119	0.0024622					0.319154					0.107975					0.338317
								0.981456	0.411241			0.00889672	0.0155972			0.006007	0.00659418
								1.19056	0.812958			0.0110035	0.0298522			0.0066259	0.00257951
								0.89	0.506511			0.0156081	0.0190353			0.0102874	0.00412501
								1.55286	0.725902			0.0186625	0.0379033			0.0133898	0.00625442
								0.863294	0.205037			0.0178944	0.0514396			0.0113017	0.00400714
								1.18834	1.69012			0.0188751	0.0284953			0.00654143	0.00267455
								0.537138	1.06543			0.00651044	0.0712816			0.00356612	0.00354247
								0.487926	0.906255			0.0234677	0.0132097			0.0106087	0.00341105
								0.204307	1.34288			0.0192448	0.00472809			0.00776726	0.00119864
								0.200772	0.721084			0.0153306	0.0863614			0.013439	0.00419867
								0.177632	0.566053			0.0155019	0.00696532			0.00834488	0.00510661
								0.610367	0.796349			0.0869038	0.0181201			0.00457135	0.00473967
								0.527868	0.43206			-0.0352987	-0.0143783			0.00973769	0.00356293
								0.471766	0.619273			0.00269532	0.0349752			0.0103766	0.00575446
								0.775975	1.05801			0.0164087	0.0292437			0.00702616	0.00277159
								0.171742	0.662286			0.030586	0.0167845			0.00605058	0.00438828
								0.306441	0.425768			0.0304727	0.00812282			0.00872473	0.00305068
								0.366086	0.484786			0.0513922	0.0238603			0.00416052	0.00408843
								1.33195	0.564484			0.16812	0.0251872			0.00941014	0.00402072
								0.415616	1.10923			0.172373	0.0134774			0.00848863	0.00379811
								1.33246	0.472467			0.0570802	0.0221838			0.00696646	0.00529483
								0.135974	0.567171			0.00514841	0.0146618			0.00222314	0.00321408
								0.124509	0.414881			-0.00148903	-0.00636925			0.00554687	0.00488815
								0.193697	0.440611			-0.000815494	0.0198647			0.00570653	0.00686387
								0.233334	0.361312			-0.00420435	0.0294163			0.0026965	0.00572344
								0.22415	1.00893			0.0156805	0.00646042			0.0039537	0.00328002
								0.0845458	0.680114			0.00556603	0.0130476			0.00500388	0.00329614
								0.159883	0.287418			0.0363712	0.0540426			0.00515296	0.00313092
								0.150458	1.77101			0.0122784	0.00470753			0.00234703	0.00477616
								0.0995979	1.11878			-0.00784827	0.0178572			0.00474633	0.00492728
								0.0921329	0.837069			0.0236383	0.0233188			0.00427247	0.00227998
								0.431974	0.846531			0.00256349	0.0106999			0.0107401	0.00152982
								0.288556	0.184374			0.00928605	0.00776492			0.020298	0.00320593
								0.552134	0.200929			0.00650131	-0.00164504			0.0196738	0.00365409
								0.474796	0.272172			0.00558655	0.0735286			0.0174334	0.00574774
								0.300626	0.384222			-0.000642767	0.00426362			0.0662668	0.00379484
								1.97323	1.79354				0.0485009			0.0233952	0.00569592
								0.365299	0.267277			0.00423231	0.0133121			0.0224803	0.00593434
								0.277212	0.236095			0.0122444	-0.0132149			0.0330332	0.00420583
								4.21874	0.456452			0.0279001	0.034532			0.00197443	0.00227195
								1.45929	0.423422			0.0228399	0.0190001			0.00290288	0.00431772
								5.48522	0.256049			0.0349548	0.026859			0.0010074	0.00371233
								0.663139	0.418107			0.0246194	0.0185865			0.00154503	0.00204701
								7.86165	0.35391			0.00631777	0.0180264			0.00172516	0.00544318
								2.83771	0.221476			0.0376754	0.0209055			0.00420732	0.00590375
								2.45362	0.645612			0.0321847	0.0177694			0.00218265	0.00438656
								1.10033	0.399529			0.0381212	0.0219091			0.00244888	0.00493727
								1.23115	0.316198			0.0345021	0.0289168			0.00219755	0.00413662
								0.814465	0.330793			0.0288992	0.0189036			0.00257786	0.0029874
								0.552959	1.02868			0.0403984	0.0381621			0.00281486	0.00718291
								1.8557	1.5339			0.0156485	0.0279508			0.00213323	0.00565951
								0.66062	1.31968			0.0182563	0.0252515			0.00172442	0.00707
								0.992415	1.42046			0.00944997	0.0165917			0.00152681	0.00360647
								1.70072	0.540348			0.0163424	0.0341574			0.00207495	0.00402913
								0.493928	0.361302			0.0119499	0.0161534			0.00186087	0.00202435
								0.355491	2.52396			0.0268838	0.038839			0.00134659	0.00399543
								0.423293	0.324918			0.0158432	0.00382291			0.00263882	0.00213453
								0.161184	0.905335			0.0118269	0.0198804			0.00196812	0.00326922
								0.136179	0.922361			0.0124099	0.0230506			0.00343357	0.00120303
								0.182556	0.621149			0.00123418	0.00775595			0.000870503	0.0023472
								0.315288	2.05737			0.0144656	0.00783983			0.00186264	0.00425834
								0.30439	3.11717			0.013594	0.011723			0.00216337	0.00316439
								0.0980143	1.70124			0.00963148	0.0221551			0.0019186	0.0051954
								0.496241	3.79294			0.0191967	0.0303522			0.00206632	0.00344469
								0.105671	1.18074			0.0105153	0.0448409			0.00371014	0.00306886
								0.131991	0.438819			0.0190258	0.025956			0.00193055	0.00338609
								0.193785	0.578139			0.0105176	0.0175458			0.00173483	0.00294864
								0.267111	1.66173			0.00438136	0.0272864			0.00127596	0.00281347
								0.231565	0.473978			0.00785717	0.0338691			0.00282362	0.00418284
								0.71913	0.825782			0.0148429	0.0135464			0.00141522	0.00279685
								0.0659742	0.928616			0.0156371	0.00819093			0.00244127	0.00330485
								0.164425	2.21077			0.015462	0.0223772			0.00187641	0.00181772
								0.0653247	1.1161			0.00354073	0.0148311			0.00129088	0.00295008
								0.277662	0.487404			0.00903445	0.019539			0.0019586	0.00174875
								0.180785	0.62948			0.00163108	0.00369956			0.000554837	0.00264422
								0.197524	1.39299			0.000554317	0.0100359			0.000603945	0.00214846
								0.205026	0.738911			0.00757045	0.0136104			0.000504975	0.00357397
								0.17645	0.557918			0.00617982	0.0168489			0.00068118	0.00229321
								0.189514	0.389292			0.0173548	0.0135826			0.000908562	0.00403624
								0.20947	0.691237			0.0100463	0.0203168			0.000643346	0.00424159
								0.106092	0.997714			0.000886271	0.0177104			0.00110783	0.00326701
								0.120717	1.59035			0.0120442	0.0146541			0.00116005	0.00357681
								0.0934966	1.30982			0.0132684	0.0239127			0.00140447	0.0035468
								0.076904	1.36047			0.00400461	0.0147026			0.00183403	0.00185719
								0.0483845	0.968151			0.0100241	0.00658491			0.00192658	0.00216352
								0.0694157	2.72167			0.0066939	0.00572241			0.000761827	0.00310479
								0.0779838	0.3485			0.00363546	0.0112674			0.0015697	0.00544335
								0.195549	0.621031			0.00637658	0.00720435			0.00162413	0.00315642
								0.110232	0.08707			0.0120879	0.0100302			0.00125819	0.00297442
								0.109146	0.158441			0.00575328	0.0381704			0.00151725	0.00260366
								0.334091	0.378777			0.00414957	0.0529261			0.00157292	0.0014625
								0.128044	0.330638			0.0123237	0.0733601			0.00132885	0.0053398
								0.257979	0.0646206			0.00635355	0.0186154			0.00123865	0.00179917
								0.0555314	0.0678375			0.00577002	0.0320043			0.00110036	0.0045889
								0.117061	0.0638839			0.00901112	0.00644422			0.000795967	0.00404598
								0.0443394	0.0722851			0.00577417	0.031288			0.000348805	0.00333404
								0.0736849	0.0872097			0.00448857	0.0296017			0.000934844	0.00266569
								0.0925688	0.109803			0.00892573	0.028558			0.00118994	0.00361704
								0.0789998	0.121375			0.00549771	0.0412573			0.00113729	0.0031085
								0.0761897	0.152885			0.0041055	0.073782			0.00111727	0.00424797
								0.153168	0.246609			0.0137384	0.0308356			0.00181694	0.00403158
								0.118626	0.202516			0.00513229	0.073255			0.00064267	0.00344592
								0.194249	0.074118			0.00554962	0.0185009			0.00148413	0.00383827
								0.165952	0.453284			0.00711882	-0.0160039			0.000553472	0.00108655
								0.142204	0.122566			0.00253558	0.018285			0.00101932	0.00365582
								0.128107	0.239063			0.00688924	-0.00103113			0.000748778	0.00499756
								0.196497	0.251533			0.00144377	0.0163996			0.00156063	0.00144561
								0.112599	0.0641246			0.00395935	-0.00148058			0.00134457	0.00377696
								0.104201	0.0948509			0.00661795	-0.000380217			0.00125998	0.00272536
								0.0662609	0.569103			0.00739652	0.082669			0.00113165	0.00204118
								0.0617875	0.528786			0.00572465	0.0843063			0.000871127	0.00235487
								0.0704324	0.0944221			0.00784368	-0.00298959			0.0014269	0.00352177
								0.234977	0.0643533			0.0103164	0.0228765			0.00122557	0.00286822
								0.164818	0.058923			0.00298564	0.0233			0.00174153	0.00327497
								0.151155	0.0724225			0.00224677	0.0224198			0.00117427	0.00330831
								0.281737	0.12801			0.0198221	0.0194553			0.00249422	0.00655012
								0.111337	0.425623			0.0018467	0.0462371			0.00182001	0.00143855
								0.121517	0.220898			0.0148497	0.122546			0.00145717	0.00331315
								0.499326	0.091995			0.00884648	0.0267455			0.00125582	0.00324716
								0.260613	0.0599479			0.0189139	0.0237907			0.000863957	0.0029816
								0.529021	0.0459307			0.00138003	0.00351314			0.00121627	0.00329391
								0.496478	0.105694			0.0302902	0.0746999			0.0010001	0.00604793
								0.175207	0.0409558			0.000298124	0.0367247			0.00129715	0.00152496
								0.530137	0.0990801			0.00773138	0.0588749			0.0019262	0.0038833
								0.217863	0.470886			0.020172	0.044793			0.00081365	0.00316265
								0.253742	0.0914972			0.00243176	0.0448754			0.00191724	0.00228506
								1.32832	0.0715009			0.018214	0.0191566			0.00288795	0.00493852
								0.260291	0.105779			0.0122562	0.066			0.000880822	0.00467422
								0.306703	0.0562471			0.0194268	0.0597134			0.00192209	0.00347061
								0.199146	0.0871713			0.0174625	0.0337787			0.00113152	0.00493945
								0.142923	12.2167			0.0160414	0.0278193			0.000981247	0.00257185
								0.745309	1.61561			0.00429517	0.0207822			0.00140476	0.00330182
								0.240339	1.36147			0.0133468	0.0277599			0.00106245	0.00173669
								1.0747	1.44591			0.0080244	0.0213126			0.00138863	0.00217361
								1.00664	14.2664			-0.00143437	0.0130739			0.00103708	0.00213444
								0.73131	1.94736			0.01291	0.035586			0.000581285	0.00281023
								1.30301	4.0718			0.0187906	0.0252803			0.00138888	0.00271985
								0.794826	1.00239			0.0137025	0.0200953			0.00179658	0.00206781
								0.796893	2.55919			0.0169659	0.00700327			0.00114038	0.00243745
								1.05957	2.00845			0.015631	0.0133638			0.000670382	0.00303571
								0.969933	4.26743			0.00483432	0.0274802			0.000807768	0.00216627
								1.09929	3.40924			0.023015	0.0291979			0.0010437	0.00321948
								0.445804	5.10841			0.00259486	-0.00569385			0.00136589	0.00247406
								0.725643	4.464			0.015805	0.0487327			0.00137143	0.00201748
								1.04275	1.97765			0.0100189	0.0256566			0.00179809	0.00350362
								0.420807	0.947531			0.00875269	0.0101783			0.00163252	0.00140523
								0.224876	5.24438			0.00188333	0.0206855			0.00115867	0.0025111
								1.0641	2.12965			0.0184995	0.024382			0.00169346	0.00161324
								1.40248	5.739			0.00242996	0.0232931			0.0016463	0.00266292
								3.63912	2.76953			0.0185918	0.0201559			0.00391096	0.00194082
								0.880862	2.012			0.0156684	0.00167586			0.00417484	0.00135393
								2.31284	3.45847			0.0287351	0.038808			0.00270449	0.00383319
								27.5648	0.911029			0.0156212	0.00935491			0.0042166	0.0024821
								0.235809	5.2999			0.0205755	0.0432009			0.0028283	0.00263769
								1.33311	2.01252			0.0180528	0.010443			0.00420203	0.00124377
								0.71132	0.456723			0.0129745	0.00668476			0.00635093	0.000827416
								0.256871	0.592249			0.010848	0.00546973			0.00526999	0.00175924
								0.383777	0.571118			0.0138262	0.0080152			0.00202985	0.00131921
								0.252688	0.677049			0.0306473	0.00835993			0.00309764	0.000988774
								0.357783	0.613763			-0.000414192	0.00289984			0.00598069	0.00220384
								0.353336	1.2612			0.031068	0.00766637			0.00441867	0.00181391
								0.265725	1.13391			0.0616861	0.00931089			0.0042915	0.00135331
								0.31289	1.16809			0.0292613	0.00411575			0.00349567	0.0012103
								1.39442	1.64207			0.041966	0.00979123			0.00376089	0.00139829
								0.339013	1.40687			0.0211028	0.0112006			0.00256931	0.00167404
								0.222797	1.42608			0.0459713	0.00491533			0.00186981	0.00142241
								0.258233	0.940498			0.0140433	0.0127335			0.00245462	0.00118897
								0.741832	0.626514			0.0562517	0.00723884			0.0030287	0.00229205
								0.189169	1.55283			0.00984239	0.00655727			0.0027075	0.00180229
								0.189927	1.45386			0.031019	0.00759578			0.00374558	0.00238688
								0.213024	2.36915			-0.00801756	0.00590228			0.00175787	0.00257778
								0.58155	1.2144			0.0335596	0.0122715			0.00401023	0.0011068
								0.67978	0.759134			0.0292774	0.00849926			0.00380209	0.00183939
								0.290901	1.27305			0.0413553	0.000149295			0.00227049	0.00175253
								0.325143	0.637662			0.0197601	0.00451382			0.00540915	0.00166092
								0.419701	0.693955			0.0234438	0.00512134			0.00321503	0.00180991
								2.6886	0.626059			0.0106319	0.00665675			0.00859034	0.00250565
								2.12769	1.15971			0.0212364	0.0069113			0.00521725	0.00150005
								1.80448	0.498417			0.0423376	0.00921897			0.0103761	0.00173729
								4.3578	0.730798			0.0223671	0.00378877			0.00488605	0.00177875
								0.706244	0.843747			0.0161004	0.00414853			0.0058518	0.00148406
								1.50404	0.831431			0.0259208	0.00700747			0.00497004	0.00120964
								1.09076	1.07852			0.02824	-0.000125805			0.00346628	0.00197004
								1.31963	1.47338			0.0136749	0.0115266			0.00544962	0.0021798
								2.66338	0.154778			0.0375209	0.0330792			0.0032741	0.00446469
								1.8862	0.128046			0.0259671	0.0221265			0.00459986	0.00342469
								1.98893	0.136203			0.015954	0.012891			0.0063252	0.00367176
								0.975932	0.194358			0.023474	0.0203335			0.00980474	0.00314699
								6.26587	0.934402			-0.00525741	0.0353849			0.00555192	0.00360363
								1.12044	0.139195			0.0257615	0.00469361			0.00425595	0.00328067
								2.87103	0.145933			0.0241107	0.00904955			0.00435804	0.00403239
								2.57124	0.231068			0.0206745	0.0111408			0.00541332	0.00457265
								1.91992	0.130826			0.0449332	0.0117411			0.00571485	0.00317326
								3.49366	0.203755			0.0152665	0.0463683			0.00461279	0.00239626
								1.45426	0.235464			0.0271334	0.00914422			0.00616179	0.00201362
								1.33723	0.149067			0.0169604	0.0285927			0.00399398	0.0027404
								0.753546	0.20742			0.0413737	0.0212276			0.00536289	0.00229884
								3.90572	0.611197			0.0226671	0.0285447			0.00595076	0.00191565
								1.00031	0.223379			0.0220268	0.0235576			0.00632652	0.00258576
								0.686276	0.153531			0.0131376	0.0164431			0.00584865	0.00352134
								0.766384	0.223811			0.0257052	0.0267171			0.0063183	0.00293843
								0.512737	0.170498			0.0184566	0.0168136			0.00516435	0.00273193
								0.81841	0.0932446			0.023689	0.0248358			0.00366558	0.00320113
								0.565306	0.131149			0.0213137	0.0293499			0.00611452	0.00339289
								1.00415	0.169758			0.022995	0.00374839			0.00710697	0.00219082
								1.75843	0.227156			0.0121905	0.0383935			0.00315672	0.00364
								2.83266	0.446297			0.0411073	0.0216444			0.00636743	0.00141438
								2.11929	0.524122			0.0128972	0.0157364			0.00586804	0.00346811
								2.2171	0.208238			0.0258993	0.0359606			0.00846729	0.00329799
								0.727608	0.254276			0.0244417	0.0316267			0.00444058	0.00242986
								2.37925	0.23187			0.0113014	0.0398005			0.0075754	0.00215206
								0.850991	0.185274			0.0317804	0.0400077			0.00234033	0.00437502
								1.4915	0.130378			0.0182409	0.0195717			0.00511778	0.00213542
								1.17849	0.0964768			0.0302656	0.0200204			0.00638164	0.00278478
								0.307878	0.505622			0.0133198	0.0526423			0.00142703	0.00320885
								0.369263	0.118279			-0.0160538	0.0179766			0.0011861	0.00275139
								0.546189	1.15558			0.0237	-0.00389141			0.00218214	0.00389299
								0.378983	0.166333			0.0338075	0.0316061			0.00182898	0.00299003
								1.37684	0.15062			0.0129487	0.0282945			0.00250843	0.00471209
								0.095724	0.188031			0.0044247	0.00751434			0.00197384	0.00363582
								1.01863	1.22869			0.00753561	0.00509191			0.00343313	0.00222301
								0.284665	0.281814			0.0152282	0.0225302			0.00189901	0.00307552
								0.789515	0.19035			0.00756477	0.0684543			0.00203434	0.00290146
								0.325024	0.20407			0.038954	0.0103937			0.00329594	0.00273863
								0.490854	0.148393			0.0407522	0.0211045			0.00271028	0.00174454
								0.501674	0.255223			0.00974751	0.0237446			0.00327021	0.00263592
								0.931985	0.242031			0.0516208	0.0160314			0.00180786	0.00201307
								0.979273	0.351965			-0.00465982	0.0095983			0.00392383	0.00349142
								0.267644	0.532796			0.0103387	0.0050206			0.00225141	0.00185625
								0.220155	0.593179			0.00849634	0.0167816			0.0022074	0.00304805
								1.29749	0.196422			0.0228148	-0.000566056			0.00134244	0.00203909
								0.151152	0.395896			0.0110571	0.0138194			0.00122311	0.00234906
								1.5991	0.245219			0.00344056	0.0172267			0.00173954	0.00173103
								0.906794	0.233912			0.0108505	0.000656494			0.00337926	0.00137457
								0.353727	0.148536			0.0116772	0.0114179			0.00390008	0.00135487
								1.07891	0.426318			0.0132306	0.0208015			0.00153268	0.00247147
								1.3428	0.186128			0.00325242	0.0122329			0.00255299	0.00235888
								0.278062	0.271769			0.00822324	0.00961983			0.00363339	0.00222942
								0.134749	0.465077			0.00583982	0.0140231			0.00244302	0.00137672
								0.431419	0.50269			0.00773972	0.0104244			0.00202689	0.00355837
								0.292697	0.302334			0.000437977	0.00931135			0.00166507	0.00138063
								0.668093	0.231496			0.00799635	0.0481148			0.00222639	0.0018152
								1.10763	0.351653			0.0069392	0.0104971			0.0036017	0.00312691
								0.726674	0.656056			0.0482428	0.0231536			0.00305736	0.00187682
								0.874075	0.686413			0.00331015	0.0100724			0.001384	0.002768
								0.574048	0.560143			-0.00943266	0.005144			0.00195303	0.00248299
								0.198008	0.204508			0.0073627	0.0267783			0.00196682	0.00226405
								0.268618	0.357937			-0.000453029	0.00650329			0.00206251	0.00188893
								0.376154	0.146722			0.00546689	0.0164236			0.00172034	0.000867416
								0.44823	0.367019			-0.00259578	0.0322503			0.00235816	0.00265051
								0.346961	0.33164			0.010427	0.0173591			0.00263654	0.00257014
								0.28114	0.267644			0.010256	0.0362053			0.00234985	0.00235605
								0.147469	0.292276			0.00839679	0.00289087			0.00260761	0.00175114
								1.11436	0.326045			0.00889251	0.0134887			0.00261129	0.00222817
								0.244776	0.697604			0.018323	0.0164751			0.00234869	0.0011423
								0.624159	0.616825			0.00390179	0.0299529			0.0014868	0.0026938
								0.250808	0.340608			0.0156129	0.022163			0.00206959	0.00244075
								0.186973	0.129095			0.00506673	0.0188056			0.00208769	0.00132208
								2.44468	0.292208			0.0111883	0.0202114			0.00290299	0.00289498
								7.10578	0.336647			0.0131373	0.0310235			0.0031725	0.00178992
								1.50448	0.139133			0.00169781	0.0144012			0.00107321	0.00102985
								2.31044	0.179454			0.00698896	0.00618603			0.00148508	0.00197498
								0.986957	0.462602			0.0120071	0.0200815			0.00125692	0.00180954
								1.0303	1.19006			0.00302849	0.0123886			0.00304733	0.00278444
								1.87965	16.7068			0.0222446	0.00734607			0.0110108	0.00259506
								1.51773	4.87467			0.0341109	0.00818284			0.0099437	0.00212841
								1.17322	4.53786			0.0293143	0.00177771			0.00802513	0.00239886
								1.20789	12.5257			0.0317393	0.0158547			0.00496369	0.00237119
								2.25789	7.65702			0.0119795	0.0108454			0.00465478	0.00207759
								1.59382	4.05265			-0.00161647	0.0503107			0.00321542	0.00282532
								0.926829	9.24151			0.0190898	0.00464711			0.0083815	0.00220943
								2.03546	5.2851			0.0219207	0.00759664			0.00413678	0.00223253
								11.6151	7.53026			0.0198412	0.0320427			0.00985631	0.00226286
								1.33324	7.58665				0.00592617			0.00659981	0.00270895
								0.262088	2.5038			0.00275127	0.0127903			0.000543965	0.00230868
								0.0787023	11.5967			0.00540471	0.0195319			0.000353456	0.00212216
								0.0796387	8.18717			0.00526976	0.0205392			0.000296563	0.00138158
								0.0558811	2.38128			0.00235579	0.00917455			0.000332852	0.00242602
								0.538958	3.22904			0.00371094	0.0407804			0.000214652	0.00141818
								0.206557	8.80525			0.0049808	0.00655632			0.000325147	0.00167607
								0.39623	21.1657			0.00304959	0.0103455			0.000536815	0.00135704
								0.32776	9.69694			0.00244891	0.0401264			0.000515433	0.00108704
								0.116821	23.5031			0.00516997	0.011647			0.000430908	0.00146011
								0.164376	3.75632			0.0043964	0.00664562			0.00038877	0.00187813
								0.314391	3.45385			0.00725931	0.0152823			0.000586403	0.0017684
								0.4615	0.548435			0.00879102	0.0070892			0.000256722	0.00174994
								1.10234	1.92564			0.00113063	0.0272013			0.00063105	0.00201401
								0.705469	65.5571			0.00583839	0.0240374			0.000592666	0.00145887
								0.406315	38.5347			0.00340211	0.0267775			0.000572642	0.00284674
								1.23959	3.1206			0.000816651	0.0217434			0.00033244	0.00275785
								1.27009	4.24171			0.0037527	0.011237			0.000477515	0.00294057
								0.528849	35.3489			0.00284055	0.0102643			0.000300184	0.00293138
								0.141366	9.41706			0.00258054	0.00469464			0.000434204	0.00150171
								0.116663	4.27472			0.00394017	0.00113473			0.000499214	0.000784965
								0.326929	1.99556			0.00362916	0.0425017			0.000524632	0.00103737
								0.199323	0.484505			0.00568648	0.0221493			0.000562316	0.000794764
								0.12714	4.35592			0.000775317	0.00618941			0.000328156	0.00168787
								0.187749	1.801			0.00445525	0.0108371			0.000686165	0.00152787
								0.335296	4.64635			0.00693252	0.0127064			0.000451845	0.00112551
								0.824712	3.72324			0.0063768	0.0121245			0.00024184	0.00131074
								0.288222	0.379981			0.00218574	0.00711911			0.000558571	0.000800631
								0.298921	0.948675			0.00775198	0.0119129			0.000530335	0.00100661
								0.836127	1.98093			0.00384999	0.00328477			0.000572494	0.00149026
								0.360986	4.41199			0.00240964	0.00954693			0.000817017	0.0011047
								0.145253	2.044			0.00334123	0.00964591			0.000900869	0.00156588
								0.0858503	1.06635			0.00204132	0.0269371			0.00102574	0.00112385
								0.166678	3.7046			0.00466512	0.00196688			0.00067071	0.00112073
								0.134376	1.93569			0.0053896	0.00819385			0.00144045	0.00113034
								0.239223	2.63098			0.00344341	0.0115508			0.00142974	0.00117712
								0.110835	0.454265			0.00920275	0.000321645			0.000670322	0.00158888
								0.937756	0.474438			0.00645158	-0.00455184			0.000769383	0.00124438
								0.1076	1.74426			0.00534284	-0.00949177			0.000710394	0.000966715
								0.949036	0.313419			0.0189419	-0.000583517			0.000825196	0.00131171
								0.807632	1.05889			0.0168352	-0.00389218			0.0011154	0.000686217
								0.628763	0.287307			0.0022751	0.0122742			0.000820841	0.000680496
								0.612183	1.23805			0.00268101	-0.00459461			0.000783504	0.00154167
								0.637864	1.60238			0.0871052	0.0133702			0.0108532	0.00150575
								0.742817	1.58934			0.0807858	0.00941199			0.0168789	0.00121276
								1.57428	2.57723			0.0951029	0.0151537			0.0167501	0.000552015
								0.885054	1.4668			0.0351817	0.00553362			0.0236363	0.00151259
								0.973551	1.02909			0.0521467	0.00372283			0.0131436	0.00115837
								0.438809	0.590055			0.00357079	0.00205147			0.0144157	0.000920952
								0.364539	1.21019			0.0109025	0.0122528			0.0113792	0.000882094
								0.61303	1.94683			0.0654771	0.00736948			0.00162141	0.000714229
								1.94686	2.77774			-0.0225902	0.00172168			0.00236921	0.000873594
								0.253254	0.50759			0.0604573	0.00816652			0.00568607	0.00090654
								0.320786	0.64344			0.0423242	0.047859			0.00358056	0.000296838
								0.151276	2.08728			0.0350984	0.0298694			0.00452807	0.00737753
								0.654943	1.51594			0.0149502	0.0210541			0.0052094	0.00690799
								0.316939	0.902248			0.0338703	0.0211198			0.00232182	0.00466683
								0.171405	0.213344			0.00494343	0.0231875			0.00365367	0.00370502
								0.265817	0.425164			0.0242259	0.0217471			0.00350958	0.00778718
								0.164123	0.252982			0.0143357	0.0997056			0.00295499	0.0103842
								0.952304	0.552705			-0.000157133	0.0428836			0.00261234	0.00651974
								1.25249	0.456866			0.0273026	0.0257619			0.00235073	0.00644671
								0.229009	0.39522			0.0177828	0.0402242			0.000942897	0.00841683
								0.717783	0.592353			0.0258753	0.0682815			0.0023045	0.00371295
								0.110293	1.15301			0.0287202	0.0796852			0.00233146	0.0044596
								0.261507	1.58619			0.075832	0.0116914			0.00294997	0.00498271
								0.22854	0.573393			0.0478602	0.0349861			0.00364355	0.0041924
								0.256629	0.218524			-0.0011364	0.0277918			0.00269018	0.00607644
								0.094299	0.214285			0.0258759	0.0254568			0.0018118	0.00344563
								0.188111	0.26311			0.0781344	0.0295818			0.00342582	0.00408037
								1.06168	0.530562			0.00840665	0.00313357			0.00311037	0.00676471
								0.13915	0.789795			-0.00288823	0.0135192			0.00365614	0.00671564
								0.306365	0.690959			0.0414181	0.010091			0.00260348	0.00466975
								0.302773	1.01354			0.00775619	0.0344558			0.00188591	0.00644821
								0.214807	0.741467			0.0234674	0.0155063			0.00506805	0.00393024
								0.197349	0.941873			-0.00243581	0.0487082			0.00389232	0.00605802
								0.22146	1.42944			-0.00441869	0.00805605			0.0031568	0.00279109
								0.798581	0.567817			0.00924274	0.046048			0.00443752	0.00535826
								0.669421	4.54732			0.0153401	0.0792103			0.00343671	0.00901536
								0.409806	0.699195			0.027968	0.0113593			0.00343849	0.0044487
								0.345885	1.66505			0.0496712	0.0599274			0.00315071	0.0056953
								0.782753	1.70702			0.0331513	0.111734			0.00333922	0.00643039
								0.536095	0.790374			0.0445244	0.0794421			0.00330119	0.00527227
								0.954949	0.501289			0.0170093	0.0668157			0.003424	0.00688837
								1.07578	1.84437			0.0341373	0.0994761			0.00215266	0.00399265
								0.966126	0.40046			0.0428327	-0.0278667			0.00309193	0.00834147
								0.363723	0.55692			0.041276	0.030916			0.00167643	0.0107713
								0.396185	0.782397			0.0347679	0.0702363			0.00352425	0.00654053
								0.185818	0.782053			0.0336629	0.0225251			0.00256526	0.00339631
								0.904207	0.855706			0.0446506	0.0358982			0.00305014	0.00270365
								1.24531	0.442535			0.0422719	0.00187084			0.0039044	0.00325139
								0.21276	0.551309			0.0426042	0.0540246			0.00293484	0.00329086
								0.288865	0.813434			0.0547501	0.0592795			0.00498108	0.00873796
								0.474114	1.79342			0.0435715	0.0616091			0.00385	0.00841932
								0.517465	0.611309			0.0344578	0.023764			0.00436101	0.00360623
								0.300928	3.41987			0.0266349	0.051887			0.00417966	0.00834735
								0.550204	0.462633			0.0220559	0.051455			0.00297487	0.00646044
								1.13645	0.345919			0.0542989	0.0254477			0.00357273	0.00290447
								0.501087	0.653076			0.03292	0.0293059			0.00257702	0.00452662
								0.551957	0.935793			0.0165667	-0.00290766			0.00267926	0.00520849
								0.505193	1.39803			0.0259493	0.056114			0.00428346	0.00444466
								0.447521	4.0023			0.0265211	-0.0106429			0.00180033	0.00598722
								1.42051	0.285009			0.055227	0.0659105			0.00343701	0.0115785
								0.322683	0.354727			0.045584	0.207777			0.00651773	0.00522467
								0.610756	0.283036			0.056691	0.0224635			0.00388885	0.00773093
								0.441496	0.548082			0.0839767	0.0598622			0.00313297	0.00406367
								0.494328	0.44072			0.0519364	0.0599157			0.00532716	0.00515188
								1.01999	0.173738			0.0247037	0.0734817			0.00555516	0.00541531
								0.16026	0.167342			0.0145317	0.0264994			0.00407676	0.00320683
								0.223246	0.490935			0.00912951	0.0470849			0.00434843	0.00755806
								0.414016	0.681471			0.0321326	-0.0393007			0.002923	0.00696442
								0.25486	0.311906			0.00516037	0.0781715			0.0046617	0.00731147
								0.867881	0.414482			0.0260844	0.156502			0.00364536	0.0073171
								0.473565	0.564027			0.0432944	0.0118299			0.00511512	0.00484934
								0.359895	0.724575			0.0192508	0.0217256			0.00337528	0.00470201
								0.251473	0.241155			0.0282803	0.033979			0.00475949	0.00793738
								1.605	0.304798			0.0163671	-0.03962			0.00292073	0.00674508
								0.204217	0.362007			0.0192507	-0.00509297			0.00643391	0.00497655
								0.199646	0.456275			0.0153375	-0.0395638			0.00423988	0.00597576
								0.20368	1.31954			0.0163062	0.233385			0.00417696	0.00427613
								0.135659	0.245853			0.0106994	0.127417			0.0044697	0.00706028
								0.176004	0.731244			0.0220053	0.0321443			0.00203312	0.00721931
								0.365533	0.266003			0.0310889	0.160053			0.00266105	0.00933184
								0.201144	0.236456			0.0192964	0.0352305			0.00426256	0.00481563
								0.305273	0.289294			0.0793634	0.140511			0.00761296	0.00447912
								0.409314	0.401259			0.0735555	0.089726			0.00632465	0.00567826
								0.501905	0.289983			-0.0174573	0.129225			0.00265218	0.00846802
								0.217692	0.301858			0.00929829	-0.0431451			0.00362074	0.00939617
								0.310169	0.149299			0.0682918	0.0453537			0.00333061	0.00681214
								0.120321	0.186703			0.0488188	0.0646164			0.00514271	0.00582522
								0.23706	0.704001			0.037385	0.0106836			0.0061011	0.00453557
								0.665894	0.365902			0.00444276	0.0414361			0.00617399	0.00718638
								0.684669	1.45949			0.0230657	0.0189627			0.00651553	0.00434513
								0.479656	0.371376			0.0224481	0.0319241			0.00855949	0.00378773
								0.228049	0.327462			0.0236297	0.0555137			0.00544345	0.00699464
								0.604975	2.28716			0.0230752	0.0582262			0.00483933	0.0109505
								0.427767	1.60815			0.008878	0.119863			0.00239289	0.00788128
								1.09261	0.270807			0.00927162	0.0219787			0.00761877	0.00170547
								1.43767	0.548122			0.0326091	0.0100601			0.00385478	0.00206352
								0.687766	0.148686			0.015017	0.0166244			0.00530975	0.00162858
								0.51367	0.218448			0.00734383	0.0111741			0.0038065	0.00176808
								0.985709	0.134728			0.00377682	0.00259965			0.00685453	0.00182665
								1.09481	0.16986			0.013752	0.0150934			0.00115027	0.00256015
								0.617831	0.397467			0.00950609	0.0126052			0.00647328	0.00294223
								0.592333	0.26504			0.00612235	0.00869412			0.00657849	0.00275746
								0.403117	0.757995			-0.00630378	0.00968662			0.00708685	0.0036201
								0.0868239	0.223539			-0.00731995	0.0186268			0.00536077	0.00269195
								0.118181	0.700797			0.00744315	0.0126923			0.00613522	0.00243492
								0.516921	0.319321			0.0243162	0.0193117			0.00642883	0.00153217
								0.99718	0.796574			0.0247593	0.0248379			0.00932736	0.00364651
								0.238903	0.260891			0.0703445	-0.00143499			0.00394144	0.00333922
								1.57263	0.473192			0.0253224	0.0266263			0.00610512	0.00481981
								0.909483	0.548079			0.0132671	0.0131517			0.0115172	0.00173006
								0.627277	1.68471			0.00988084	0.0252964			0.0030877	0.00225435
								1.23463	0.566571			0.0207464	0.0393661			0.00225177	0.00368135
								0.603281	0.228103			0.0216131	0.0195253			0.00270474	0.00337807
								1.10986	0.330119			0.00840367	0.042473			0.00270533	0.00225621
								1.75091	0.508866			0.0220224	0.0296074			0.00160099	0.00161536
								1.48288	0.421846			0.0105251	0.0133327			0.00154556	0.0025649
								0.621914	2.93152			0.00178447	0.00947141			0.00195156	0.00366159
								0.463278	0.968702			0.0242686	0.00670611			0.00167619	0.00281999
								1.59927	0.745034			0.0269216	0.0193258			0.00110193	0.00445141
								0.993208	0.54589			0.00718695	0.0144544			0.0012088	0.00259838
								0.687468	0.423439			0.0101274	0.0143114			0.00379593	0.00268737
								1.44041	0.378718			0.0173381	0.0140351			0.00364671	0.00175249
								0.321297	0.980872			0.0118317	0.0239765			0.00113397	0.00143681
								1.03021	0.414842			0.0214804	0.00887511			0.00212656	0.00281533
								0.644272	0.281479			0.00491255	0.0136572			0.00194	0.0035715
								0.931728	1.13489			0.00838755	0.010559			0.00243745	0.0038245
								0.818628	0.180003			0.0115166	0.0127116			0.00209361	0.00306655
								2.95559	0.188418			0.014914	0.0254667			0.0010683	0.00270924
								0.26961	0.388548			0.0218922	0.0250838			0.00157882	0.00526339
								0.877353	0.510558			0.012302	0.0039171			0.00103889	0.00333973
								0.831426	0.990867			0.0166998	0.00718822			0.00162107	0.00311159
								2.0156	0.530323			0.0117422	0.0256785			0.00169484	0.00215301
								0.969483	0.350839			0.0123086	0.0148267			0.00162122	0.00244165
								0.217148	0.24013			0.00894994	0.0287599			0.0022373	0.00218026
								1.02777	0.268036			0.011401	0.0133496			0.00123849	0.00235838
								0.566969	0.475461			0.131763	0.0180507			0.0037068	0.00371333
								0.76817	0.22281			0.0892747	0.0253528			0.00314481	0.00191686
								0.348756	0.1824			0.0691706	0.0158253			0.00316817	0.00327114
								0.144266	0.225248			0.0175425	0.0140702			0.0038696	0.00171926
								0.0856455	1.04976			0.0128127	0.0122958			0.00398535	0.00199766
								0.303339	0.137717			0.0409114	0.0269556			0.00463829	0.002609
								1.25841	0.194082			0.0149583	0.0208937			0.00337327	0.00152206
								0.250697	0.202215			0.0152515	0.0102209			0.0027487	0.00293682
								0.170883	0.208814			0.016806	0.0144417			0.00355257	0.00191845
								1.00349	0.136693			0.0185467	0.028953			0.00229032	0.00133701
								0.456118	0.114856			0.012241	0.0199066			0.00327585	0.00180826
								1.22573	0.101807			0.0252148	0.00279676			0.00408399	0.00141841
								0.446805	4.01001			0.0171886	0.261111			0.00191702	0.0123362
								0.474227	0.535112			0.0217042	0.0449929			0.00385781	0.0205031
								0.502141	0.356786			0.0206724	0.00526279			0.00391867	0.0113741
									0.997191				-0.0141066				0.0119509
									0.47737				0.04282				0.0201224
									0.393077				0.208766				0.0147633
									0.510452				0.144144				0.0135964
									0.59822				0.147604				0.0129192
									0.27336				0.0200008				0.0129621
									3.66962				0.00453816				0.0020232
									0.408768				0.00313461				0.00207614
									3.29522				0.0196924				0.0033843
									1.47285				0.0203203				0.00328887
									2.01584				0.019273				0.00162552
									6.73998				0.0208595				0.00377932
									3.31989				0.0337909				0.00229501
									1.14				0.00846009				0.00395565
									6.90808				0.0194678				0.00352617
									1.54406				0.00808378				0.00293879
									3.32965				0.0189394				0.00292803
									5.67635				0.0170442				0.00334982
									2.42109				0.05407				0.00303057
									0.624708				0.0167784				0.00181032
									3.36752				0.0136448				0.00312142
									2.28488				0.015041				0.00384802
									6.31063				0.0556211				0.00504162
									1.39098				0.012296				0.00155937
									1.59226				0.0235377				0.00588187
									1.07613				0.0266263				0.00565862
									0.348144				0.027353				0.00961723
									0.439128				0.0281701				0.00733949
									0.792578				0.0437463				0.0112391
									0.333542				0.0478144				0.00980285
									1.65871				0.0298272				0.00935269
									0.79121				0.0248637				0.0054311
									0.959043				0.0154774				0.00506052
									0.72603				0.0367046				0.00653407
									1.41878				0.00820606				0.00643716
									0.42774				0.0399772				0.0110222
									0.490351				0.0251466				0.0079628
									1.46471				0.0233679				0.00511258
									0.972192				0.0670837				0.00731833
									1.02695				0.0254074				0.00665575
									0.749147				0.0440175				0.00527203
									0.562378				0.0372498				0.00525435
									0.784174				0.0483712				0.00732386
									0.753409				0.022295				0.00407932
									1.42596				0.0461737				0.00532898
									1.6593				0.00619498				0.00305635
									0.976008				0.030809				0.00966052
									1.75303				0.0160386				0.00428451
									0.9513				0.0195368				0.00463834
									0.759469				0.0420578				0.00729892
									3.98773				0.0560746				0.00688245
									0.655459				0.218667				0.0175472
									1.28566				0.097073				0.0179908
									1.45461				0.0634951				0.0103406
									0.203364				0.0417115				0.0260837
									0.366337				0.186536				0.0125807
									0.475895				0.187032				0.0136086
									0.819468				0.00522733				0.00800728
									0.59879				0.0214416				0.0198616
									0.244563				0.0114099				0.0115606
									0.424509				0.0514848				0.0107312
									0.294132				0.181319				0.00623935
									0.207028				0.069713				0.0153082
									0.381156				0.0195503				0.0143348
									0.391719				0.015049				0.0169153
									0.458911				0.0126912				0.0162971
									0.398518				0.00448527				0.00134567
									0.424527				0.00352093				0.000831251
									0.138798				0.00418247				0.000854205
									0.447581				6.43546e-05				0.00124483
									0.401943				0.00189343				0.00147886
									0.407397				0.012469				0.000870793
									0.157935				0.00577063				0.00130238
									0.352738				0.0100061				0.000921141
									0.379306				0.0081552				0.000607736
									0.220148				0.000924725				0.000755989
									0.352686				0.00312554				0.00180642
									0.130453				0.00106332				0.00100846
									0.137116				-0.000130562				0.00123628
									0.114103				0.00174481				0.00116133
									0.291397				0.00876564				0.00085772
									0.155492				0.00758909				0.00178776
									0.0719471				0.00037114				0.00115191
									0.111972				0.00543376				0.00133204
									0.161697				0.00501739				0.00122374
									0.0946817				0.00103613				0.000713701
									0.202292				-0.016589				0.000786961
									0.151533				0.0113524				0.00235175
									0.0764258				0.00416506				0.00110321
									0.15541				0.0116702				0.00152018
									0.133928				-0.00621603				0.00160052
									0.0912153				-0.00237455				0.00192099
									0.0833626				0.0029969				0.00105658
									0.0900273				0.00265465				0.00102356
									0.0971747				0.00803754				0.00171718
									0.162279				0.0268781				0.000477825
									0.0746394				0.00142116				0.00100634
									0.0743035				0.00470958				0.001889
									0.309475				0.00352067				0.00131079
									0.0193488				0.00502386				0.0010248
									0.0431352				0.00810806				0.00133238
									0.131059				0.00413898				0.000838449
									0.0801042				0.0140595				0.000686192
									0.417397				0.0118102				0.00170578
									0.438171				0.0117664				0.00182271
									1.35644				0.0125153				0.00110895
									0.859967				0.00969115				0.0019534
									0.0520005				0.000321293				0.00143246
									0.168297				0.00728118				0.00164022
									0.197732				0.000988097				0.00121872
									0.186371				0.00140428				0.000404154
									0.355696				0.0103523				0.00136327
									0.195243				0.0112314				0.000595309
									0.258139				0.0112057				0.00132124
									0.121823				0.0265483				0.00100702
									0.111732				0.0182292				0.00160772
									0.279525				0.0023535				0.00134125
									0.0958893				0.00843158				0.00117889
									0.333616				0.00867744				0.00116129
									0.519375				0.00965744				0.000362057
									0.85476				0.00131024				0.000387575
									1.15408				0.00256502				0.000470661
									1.17262				0.0102814				0.000204383
									0.904161				0.00706011				0.00039734
									0.0775691				0.0120113				0.000402034
									0.267282				0.00685562				0.000474203
									1.53417				0.00606726				0.000845232
									0.436018				0.0127793				0.000790362
									0.295079				0.00399893				0.000470577
									0.45455				0.00465548				0.000789269
									1.08446				0.00736629				0.000762319
									0.87834				0.00538419				0.000572389
									0.925372				0.00555924				0.000613801
									0.366557				0.00265964				0.000709831
									0.78475				0.00191915				0.000432849
									0.629062				0.00373862				0.000710778
									0.165051				-0.00640685				0.00777739
									0.158303				0.0198396				0.00536503
									0.112841				0.0350101				0.00759609
									0.0869843				-0.0597099				0.00833964
									0.0955676				0.0646921				0.0123988
									0.133302				-0.0921954				0.00969567
									0.127611				0.133864				0.00975735
									0.211789				0.12939				0.0158753
									0.114612				0.0494751				0.0101726
									0.427648				-0.0364336				0.00894766
									0.194941				-0.0110869				0.0116859
									0.27268				0.0342762				0.0129748
									0.606342				0.0751782				0.0132791
									0.29289				0.0533659				0.00894081
									0.532413				0.167674				0.00674779
									0.344946				-0.037173				0.0109969
									0.0908067				0.0679936				0.0156434
									0.0717456				0.05017				0.0132146
									0.142695				0.00126146				0.0104367
									0.0623707				0.0617509				0.00728636
									0.160976				0.00567269				0.0112426
									0.148762				0.109772				0.0187039
									0.205062				0.0149235				0.0103071
									0.125913				0.0520975				0.0112368
									0.34862				0.125365				0.0143024
									0.81395				0.0766102				0.00927756
									0.139777				0.0496825				0.00205861
									0.28902				-0.0759575				0.0138061
									0.122474				0.0523026				0.00636995
									0.112841				0.016772				0.0111012
									0.199465				0.0329207				0.0130774
									0.31449				0.0865972				0.00665463
									0.117145				0.0165337				0.0136567
									0.195804				0.0745545				0.0128606
									0.0927562				0.0133745				0.00607834
									0.218793				0.0598672				0.006932
									0.166085				0.0782093				0.0074352
									0.117745				0.089026				0.0123853
									0.0910397				0.0489742				0.00951101
									0.0769075				0.094103				0.0074218
									0.0476843				0.0215785				0.0128936
									0.105267				0.0840935				0.00585395
									0.222243				-0.0124259				0.0132537
									0.0862049				0.0277528				0.00999784
									0.101021				0.0586611				0.0112173
									0.119428				0.0374988				0.0128376
									0.0618661				0.00812457				0.00910926
									0.169742				0.00626098				0.00914927
									0.222724				0.0630317				0.0136122
									0.239292				0.177726				0.0190441
									0.162192				0.0259796				0.00752402
									0.0864825				0.0253061				0.00847029
									0.125191				0.0755112				0.0116025
									0.10617				0.00965532				0.00170692
									0.272053				0.0129813				0.00201243
									0.168259				0.0207818				0.00160161
									0.136258				-0.000867718				0.00168367
									0.241515				0.00359242				0.00271565
									0.304087				0.0104982				0.00153611
									0.0985204				0.00793192				0.00123187
									0.0644187				0.00153573				0.00216173
									0.293583				0.00904666				0.00216677
									0.323196				0.00616703				0.00198263
									0.0605295				0.00858911				0.00128039
									0.0670798				0.00711764				0.00154441
									0.142297				0.00223641				0.00192735
									0.103093				0.00197289				0.00335933
									0.224893				0.0146159				0.0035482
									0.312423				0.0148476				0.00173087
									0.148585				0.0112262				0.00205076
									0.0764585				0.0127502				0.00239092
									0.0976943				0.0301064				0.00221618
									0.174181				-0.00905783				0.00184958
									0.0646622				0.0065762				0.0013146
									0.510291				0.0315804				0.00330112
									0.540082				0.0486615				0.00190622
									0.106273				0.00815089				0.000806315
									0.119008				0.000311961				0.00304939
									0.336436				0.0254084				0.0036756
									0.26772				0.0206391				0.00283858
									0.267133				0.014869				0.00426977
									0.34312				0.0080788				0.00226922
									0.253285				0.0163603				0.00285157
									0.128561				0.0256715				0.00349333
									0.131342				0.0291672				0.00372674
									0.426798				0.0172092				0.00224222
									0.145011				0.0368315				0.00198221
									0.317973				0.0122149				0.00342056
									0.308948				0.0314268				0.00250953
									0.104999				0.00551876				0.00140182
									0.125558				0.0323294				0.00368519
									0.18202				0.0369069				0.00267577
									0.0964818				0.0245142				0.00262222
									0.476271				0.0202246				0.00248586
									0.307794				0.0524546				0.00300938
									0.316247				0.0522411				0.00422194
									0.600817				0.0387308				0.00212057
									0.78108				0.0296723				0.00263757
									0.111901				0.0281268				0.00299486
									0.316532				0.0045986				0.00372196
									0.238844				0.0132698				0.00247864
									0.439186				0.0312541				0.00316379
									0.346648				0.0310735				0.00325592
									0.244896				0.0367424				0.00237429
									0.862308				0.046984				0.00388599
									0.750163				-0.00703199				0.00344336
									0.510132				0.035446				0.00326247
									0.724592				0.0389351				0.00332845
									0.497923				0.0381248				0.0053304
									0.600745				0.0248209				0.00782553
									0.399027				0.0273639				0.00429591
									0.340883				0.0530012				0.00430012
									0.277242				0.0146958				0.0040339
									0.464265				0.0230813				0.00516491
									0.243773				0.0310778				0.00610028
									0.517017				0.0318398				0.00556619
									0.294944				0.0293024				0.00320262
									0.300728				0.0169409				0.00505649
									0.0969513				0.0298501				0.00490359
									0.431071				0.0586516				0.00627798
									0.461678				0.0399441				0.00466725
									0.429243				0.0397852				0.0026487
									0.544156				0.0268556				0.00483948
									0.294257				0.0524089				0.00495585
									1.4516				0.0597878				0.00415027
									0.159149				0.0179864				0.00369303
									0.232534				0.048753				0.00261823
									0.171128				0.0134107				0.0056802
									0.567797				0.0421217				0.00453934
									0.433007				0.0209817				0.0037522
									0.194991				0.0327666				0.00512885
									0.591743				0.030825				0.00329745
									0.17766				0.136712				0.0090797
									0.10025				0.0279232				0.00547764
									0.0872622				0.0346589				0.0163126
									0.0597064				0.0231863				0.00553849
									0.332721				0.043474				0.011231
									0.0994064				0.0546639				0.0133576
									0.238907				0.0498936				0.0069127
									0.368508				0.040908				0.00664233
									0.088103				0.0224758				0.0118821
									0.108193				0.0327516				0.00978766
									0.0614832				0.029143				0.00619409
									0.393606				0.0314304				0.00615411
									0.241368				0.0357451				0.00757703
									0.0725125				0.0429656				0.00698498
									0.0848301				0.026884				0.00488201
									0.0662381				0.0306345				0.0123451
									0.0840422				0.0206001				0.00945543
									0.170618				0.0813028				0.00552586
									0.0686012				0.0254342				0.00567426
									0.138598				0.033195				0.00723483
									0.0965514				0.0128753				0.00941502
									0.0654428				0.00922717				0.00568502
									0.0937584				0.0325784				0.0066236
									0.114098				0.0362543				0.00570267
									0.0953349				-0.000676935				0.00813027
									0.170738				0.0278799				0.00706826
									0.141641				0.0175505				0.00801671
									0.103873				0.0360587				0.011331
									0.0717649				0.0306342				0.00429438
									0.406218				0.00408582				0.00835091
									0.0761532				0.0295375				0.00784375
									0.0644923				0.0264443				0.00669818
									0.0775211				0.0146072				0.00972697
									0.326466				0.0400941				0.00641974
									0.175387				0.0279534				0.0120357
									0.159836				0.0256014				0.0124183
									0.385121				0.00948764				0.00498948
									0.118588				0.0205242				0.010236
									0.113076				0.0406566				0.00800931
									0.0931889				0.038376				0.00899819
									0.133653				0.030209				0.0087147
									0.125536				0.0252676				0.00798887
									0.260995				0.0314665				0.00998026
									0.341332				0.0355677				0.00951073
									0.241416				0.00686296				0.00908363
									0.266224				0.0122899				0.00812516
									0.24445				0.0494038				0.0109797
									0.206895				0.00831644				0.00632347
									0.314845				0.019937				0.00871301
									0.0971314				0.0241808				0.0105902
									0.117932				0.0164598				0.0100067
									0.189339				0.0711916				0.0118991
									0.0733891				0.0641763				0.00882027
									0.118797				0.0238379				0.00619091
									0.105828				0.0079407				0.00783793
									0.208624				0.00248574				0.000980076
									0.142565				0.0057826				0.000943568
									0.126255				0.00419297				0.000887328
									0.110321				0.00387559				0.000582701
									0.139604				0.00467689				0.00122393
									0.108044				0.00507919				0.00168079
									0.0995167				0.000890792				0.000692562
									0.188326				0.00627548				0.000979051
									0.135117				0.0103786				0.00086309
									0.188374				0.000739611				0.00114115
									0.208926				-0.000283545				0.00127456
									0.0959196				0.00380202				0.000702904
									0.190606				0.00477648				0.000588897
									0.194421				-0.00173904				0.00122116
									0.251492				0.00119879				0.000843364
									0.109462				0.00518703				0.00108846
									0.254898				0.00408014				0.00119633
									0.237467				0.00567166				0.000451523
									0.514709				0.00126523				0.000933608
									0.261083				0.00615557				0.00047811
									0.255485				0.00607833				0.000922785
									0.24016				0.00812658				0.00127867
									0.239726				0.00451389				0.00114454
									0.13988				-0.00219273				0.000900677
									0.231733				0.00206368				0.00090373
									0.198411				0.00892813				0.000707719
									0.147481				0.0104892				0.000888168
									0.528931				-0.00242226				0.000976308
									0.261574				0.00548773				0.000643015
									0.202736				0.00739639				0.000806392
									0.280226				0.0110031				0.00137034
									0.26517				0.00730432				0.000997004
									0.187885				-0.000604001				0.000805342
									0.169707				0.00349994				0.00161652
									0.326946				0.00160748				0.000807264
									0.661183				0.00178295				0.00117366
									0.341529				0.00523023				0.000934953
									1.06223				0.0524104				0.00234325
									0.101247				0.00612691				0.00130997
									0.0664409				0.0301423				0.00290343
									0.0654468				0.0175282				0.00193253
									0.20075				0.0217366				0.00319496
									0.194443				0.0322228				0.00265669
									0.123193				0.0322443				0.00248642
									0.532077				0.0352722				0.00328069
									0.587598				0.0347292				0.00202385
									0.241349				0.016821				0.00224023
									0.255599				0.0184448				0.0011507
									0.660449				0.018898				0.00216603
									0.144277				0.0102177				0.00200227
									0.232926				0.0172655				0.00260503
									0.423933				0.0194262				0.0027739
									0.0537518				0.00895379				0.00122356
									0.137512				0.0154102				0.00210875
									0.0935368				0.0263069				0.00192229
									0.179888				0.0264618				0.00166053
									0.165378				0.0247477				0.00187734
									0.204349				0.0163393				0.00134923
									0.155495				0.022485				0.00129598
									0.373926				0.0341689				0.00169626
									0.15351				0.0140139				0.000711862
									0.189896				0.0183087				0.00247396
									0.486582				0.0116725				0.002425
									0.136854				0.011988				0.00150284
									0.120054				0.0190042				0.00256914
									0.348829				0.0146868				0.00195127
									0.147069				0.0256117				0.00171178
									0.263245				0.0105505				0.00211041
									0.571519				0.0227143				0.00176028
									0.454277				0.0230622				0.00128076
									0.155889				0.0249539				0.00192137
									0.294965				0.00550772				0.00215186
									0.267951				0.0179241				0.00266647
									0.283117				0.0104041				0.00184463
									0.269754				0.0284336				0.00138861
									0.328364				-0.0016023				0.00194807
									0.238606				0.0157327				0.00216914
									0.798044				0.0136953				0.00201004
									0.259758				0.011191				0.0020547
									0.144846				0.0100975				0.00122782
									0.396819				0.0373711				0.00207026
									0.168696				0.00541904				0.00283703
									1.24326				-0.00686428				0.00195665
									0.518501				0.0353373				0.00141653
									0.304849				0.0421078				0.000919983
									0.594364				0.025953				0.00259307
									0.307081				0.028605				0.00632145
									0.255019				0.0502735				0.00786082
									0.135729				0.0394217				0.00815451
									0.124609				0.0480673				0.00496412
									0.0812366				0.069171				0.00870673
									0.127259				0.0670311				0.00936544
									0.15734				0.0911545				0.00532812
									0.156987				0.019391				0.00985051
									0.370571				0.0801054				0.00685055
									0.14002				0.0282378				0.00647019
									0.0944505				0.0345931				0.00590093
									0.09394				0.0488319				0.00303092
									0.264925				0.0429833				0.00799838
									0.113712				0.0364265				0.00954667
									0.248861				0.024238				0.00895837
									0.165617				0.0385554				0.00731537
									0.162158				0.0601093				0.00328253
									0.156105				0.0310558				0.010563
									0.287654				0.0579575				0.0118846
									0.0702998				0.0436993				0.00707715
									0.144756				0.0171219				0.00773417
									0.217043				0.100917				0.0033567
									0.171201				0.053637				0.0152825
									0.186339				0.0333799				0.00924356
									0.0896637				0.0430832				0.0123899
									0.123303				0.0275239				0.0108924
									0.269128				0.0645558				0.0100499
									0.178591				0.0379143				0.0118055
									0.076868				0.0469147				0.013504
									0.173998				0.0383503				0.00580177
									0.201325				0.0434156				0.00115833
									0.242421				0.0361826				0.00677428
									0.178094				0.062354				0.00868137
									0.121324				0.0331238				0.00662901
									0.151071				0.0294015				0.00805131
									0.149945				0.0307741				0.0095397
									0.293982				0.067083				0.0117477
									0.398888				0.0299732				0.00964127
									0.122575				0.0691044				0.00711927
									0.09397				0.065447				0.00561079
									0.0852558				0.065346				0.0050127
									0.172154				0.0576912				0.0125787
									0.153257				0.0433834				0.00805591
									0.178129				0.118641				0.00389188
									0.10738				0.0773766				0.0104066
									0.235675				0.0716471				0.00812757
									0.244459				0.128434				0.00769491
									0.116611				0.0613871				0.00275453
									0.319154				0.107975				0.00997247
									0.124911				0.0483583				0.00616973

## Sheet: Figure5
	5c - Cell correlations			5d - Calcium peaks			5h - CMRO2 peaks			5i - Hbt peaks			5j - NVCindex
	HC	V1		HC	V1		HC	V1		HC	V1		HC	V1
	0.00751065	0.0112402		0.190201	0.731864		13.9352	2.62843		2.11419	9.18997		0.151716	3.49638
	0.0215456	0.00622447		0.429629	0.63639		9.13867	5.9486		1.08166	5.62712		0.11836	0.945957
	0.00650641	0.00724039		0.545621	0.62212		12.5844	4.66476		2.31812	1.46296		0.184206	0.313619
	0.0135144	0.0538691		0.322717	0.866888		4.55791	5.97418		0.752334	5.78131		0.165061	0.967716
	0.00396023	0.0446657		0.949948	0.736857		11.9037	13.848		2.47925	3.0056		0.208276	0.217042
	0.0608869	0.0192809		0.389513	0.908263		6.96976	12.1206		0.406618	6.80272		0.0583403	0.561253
	0.0239595	0.0656502		0.307935	0.863255		6.83699	8.03446		1.78612	8.36331		0.261244	1.04093
	0.0114242	0.0229042		0.264096	0.298645		6.89024	10.4649		1.70425	10.7981		0.247343	1.03184
	0.00611555	0.109842		1.1343	0.517062		5.3078	6.77906		2.31476	3.25872		0.436106	0.480704
	0.0147901	0.0135128		0.743935	0.940056		2.5369	11.3003		1.24273	9.72678		0.489862	0.860757
		0.00475039			0.521275		8.16212	11.5457		2.59838	6.04324		0.318346	0.523419
		0.00692791			0.545541		7.10399	1.82243		4.10102	9.72124		0.577284	5.33423
		0.0884225			0.403665		4.23443	7.57342		1.70238	8.19548		0.402034	1.08214
		0.0151635			0.763141		3.09141	2.38545		1.00823	6.39499		0.32614	2.68083
		0.0133846			0.976945		7.71352	9.23033		2.7824	4.33788		0.360718	0.469959
		0.0186793			0.446407		4.09709	2.92332		2.49962	10.6922		0.610097	3.65756
		0.0847214			0.902439		5.24641	6.1513		1.30239	0.79098		0.248244	0.128588
		0.0304992			0.516913		6.80354	3.62127		1.6454	3.43464		0.241846	0.948462
		0.0218205			0.338151		8.41745	18.8453		1.07925	4.02223		0.128215	0.213434
							4.59298	10.6475		1.2677	5.35682		0.276008	0.503106
							7.49353	8.6443		1.98992	3.9217		0.265552	0.453675
							6.07799	9.32821		0.746082	7.82237		0.122752	0.838572
							8.24315	12.9994		1.76324	7.26425		0.213904	0.558814
							5.4523	10.6896		1.45578	4.79735		0.267003	0.448786
							3.51744	3.72606		0.838105	4.91299		0.238271	1.31855
							4.5508	2.99747		1.07767	5.52634		0.236809	1.84367
							5.79815	7.71196		2.24169	13.0372		0.386621	1.69052
							21.3474	4.576		4.04118	10.2277		0.189306	2.23508
							8.4116	9.07258		0.85985	14.2593		0.102222	1.57169
							10.2796	3.44309		1.94823	12.2107		0.189524	3.54642
							5.77108	15.0973		1.65736	17.3936		0.287184	1.1521
							6.90955	7.60419		3.32398	13.2932		0.48107	1.74814
							0.575433	8.11076		0.90609	11.7116		1.57462	1.44395
							3.85229	7.184		2.14463	13.878		0.556715	1.93179
							3.09924	7.36108		1.1882	21.7767		0.383385	2.95836
							2.77851	5.02478		1.36217	16.5767		0.490252	3.299
							0.826489	9.38164		1.90962	17.3787		2.31052	1.85242
							8.73223	10.8522		3.91165	-1.30629		0.447956	-0.120371
							3.00197	13.9259		2.6045	16.3508		0.867595	1.17414
							8.60947	3.87924		2.36965	10.8969		0.275238	2.80903
							4.63741	7.06409		2.09117	13.6089		0.450936	1.92649
							3.70196	17.0224		1.60061	11.0234		0.432369	0.64758
							3.34114	16.206		1.81383	9.06705		0.542879	0.559487
							7.9262	7.87348		1.7902	8.62374		0.225859	1.09529
							3.92101	9.34249		2.22475	7.81692		0.567393	0.836706
							3.1344	4.50618		1.89691	6.8663		0.605193	1.52375
							3.89377	6.4572		2.5064	11.7025		0.643695	1.81233
							3.27864	8.14024		3.76053	9.15267		1.14698	1.12437
							4.16501	14.206		2.69692	7.63036		0.647518	0.537123
							8.50376	6.57968		1.79526	11.6169		0.211114	1.76558
							7.67655	2.88561		3.39103	8.0312		0.441739	2.78319
							3.69594	3.12635		2.44011	8.67508		0.660213	2.77482
							5.39738	3.03036		1.85751	2.19195		0.344151	0.72333
							9.43524	6.16118		4.91795	2.16624		0.521232	0.351596
							5.82958	5.57451		2.95928	3.28781		0.507631	0.589794
							1.89709	4.79079		0.665159	2.12759		0.350621	0.4441
							14.9188	5.26697		0.607379	0.915651		0.0407125	0.173848
							4.94911	6.88246		2.32016	2.66675		0.468804	0.38747
							5.86176	5.62735		2.02057	2.53448		0.344704	0.450387
							13.0104	2.04334		1.87337	3.1917		0.14399	1.562
							13.0444	11.6101		1.49705	3.95639		0.114766	0.340771
							42.2414	2.60107		3.93134	2.56842		0.0930683	0.98745
							20.7497	3.78664		2.47883	5.31924		0.119463	1.40474
							19.1853	10.3884		2.09222	3.35916		0.109053	0.323358
							39.631	7.16453		4.75449	5.31279		0.119969	0.741541
							4.26664	5.11133		2.03194	5.8128		0.476238	1.13724
							22.6967	5.65602		1.75381	9.30835		0.0772715	1.64574
							11.0234	3.88417		0.636386	2.93998		0.0577304	0.756913
							3.27493	6.27106		0.897504	2.10383		0.274053	0.335482
							8.41185	5.99446		1.71032	0.331154		0.203322	0.0552434
							12.6254	6.13183		0.542059	1.912		0.042934	0.311816
							13.0975	6.89866		1.59586	1.6467		0.121845	0.238698
							8.73742	10.0035		0.856998	2.8074		0.0980836	0.28064
							6.0487	22.3897		2.48311	7.58126		0.410519	0.338605
							14.6888	16.1563		1.87618	3.702		0.127729	0.229136
							9.79465	7.8365		1.08605	1.95377		0.110882	0.249316
							5.56742	1.27185		0.919753	1.71576		0.165203	1.34903
							5.07738	7.18972		0.448894	1.69376		0.0884105	0.235581
							7.54761	5.21709		0.79009	4.29591		0.104681	0.823431
							4.045	3.99863		0.539995	5.91305		0.133497	1.47877
							4.26881	8.2292		0.401024	6.33712		0.0939427	0.770077
							4.07236	4.5547		0.59466	3.78658		0.146024	0.831357
							10.9441	14.4805		0.801983	11.7849		0.0732797	0.813846
							9.26629	2.66394		1.72612	1.36635		0.186279	0.512907
							8.65047	3.20027		0.864767	0.432445		0.0999676	0.135128
							6.97868	3.83753		2.4117	2.15641		0.345581	0.561926
							4.50544	3.75194		0.725303	8.66926		0.160984	2.31061
							5.04304	18.4032		0.907119	5.97948		0.179875	0.324915
							1.53181	2.71126		0.77969	4.11689		0.508998	1.51844
							3.38838	17.9464		0.683403	4.54884		0.20169	0.253469
							3.38057	10.0569		0.495112	7.27096		0.146458	0.72298
							4.31134	12.385		0.946277	6.6285		0.219486	0.535205
							2.62277	7.17736		0.717703	4.24581		0.273643	0.591556
							9.72162	9.09081		0.844673	11.3957		0.0868861	1.25354
							3.95578	8.85171		1.21798	12.1248		0.307898	1.36977
							8.33472	8.4696		0.43939	5.81802		0.0527181	0.68693
							4.7307	8.9238		0.95823	3.05417		0.202556	0.34225
							4.11583	13.504		0.640818	1.88749		0.155696	0.139773
							20.6619	5.57463		0.903624	4.05545		0.0437338	0.727482
							10.3346	3.37802		1.38203	9.0028		0.133729	2.66511
							5.04015	6.72295		0.892769	3.66368		0.177131	0.544952
							8.50964	11.4174		0.616199	9.5617		0.0724119	0.837466
							19.0326	4.51072		4.5136	6.02109		0.237151	1.33484
							11.0479	3.96517		1.63573	3.32791		0.148058	0.839286
							7.35172	11.161		2.1098	1.54812		0.286981	0.138708
							7.60972	1.39429		1.27626	1.12175		0.167715	0.804536
							3.07691	6.07215		1.50477	5.9346		0.489054	0.977347
							3.17275	9.7528		1.68866	6.27317		0.532239	0.643218
							7.10565	5.33933		1.18125	7.99512		0.166241	1.4974
							12.9278	3.19526		3.03821	3.50247		0.235014	1.09615
							14.764	0.682169		2.78813	1.95372		0.188847	2.86398
							10.3478	1.81206		2.31233	8.11423		0.223461	4.47791
							7.01426	2.36748		2.92018	1.27831		0.41632	0.539947
							5.82953	3.71814		3.3441	1.21083		0.573649	0.325654
							4.51047	3.61168		2.22807	1.84347		0.493977	0.510418
							19.947	1.66168		6.55513	3.13998		0.328628	1.88964
							5.46326	5.1517		1.30244	3.43027		0.2384	0.665852
							6.24041	6.054		2.32884	2.98717		0.373188	0.49342
							5.11976	8.85981		1.72634	3.34843		0.337192	0.377935
							7.71323	8.69797		2.57918	4.65417		0.334383	0.535087
							10.5773	7.60998		6.61552	6.43132		0.625443	0.845116
							7.35354	3.73644		3.66202	4.77046		0.497994	1.27674
							5.24285	4.57982		1.67616	7.7087		0.319704	1.68319
							6.78264	5.94456		2.2763	1.47969		0.335606	0.248915
							10.2	9.17355		2.96806	3.485		0.290986	0.379896
							9.46359	7.69573		3.24796	7.10501		0.343206	0.92324
							4.69849	7.94155		1.99968	8.36481		0.4256	1.0533
							9.66876	2.94987		3.57261	1.74377		0.369501	0.591136
							5.335	6.65479		0.974201	3.69387		0.182606	0.555069
							3.75328	3.5512		2.54702	4.49251		0.678613	1.26507
							12.9675	5.56196		3.73899	1.12101		0.288335	0.20155
							9.22826	2.37116		2.01553	1.31698		0.218408	0.555418
							13.9768	7.48404		2.14724	3.5382		0.153629	0.472767
							13.1687	1.00196		2.54636	3.99502		0.193365	3.98722
							11.6447	4.53209		4.97665	3.62274		0.427376	0.799353
							9.92988	3.13788		2.552	6.19328		0.257002	1.97371
							4.76661	4.55762		1.68629	3.8283		0.35377	0.839978
							10.5957	3.86389		3.31268	2.36091		0.312643	0.61102
							9.7454	4.4318		2.74195	0.933632		0.281358	0.210667
							11.1525	3.17726		0.897896	2.08267		0.0805106	0.655494
							8.73766	4.91424		2.41636	1.2432		0.276546	0.252978
							3.79317	12.4652		3.93185	10.3214		1.03656	0.82802
							4.91558	7.15781		2.53529	1.67881		0.515766	0.234542
							18.1255	4.42069		7.11517	2.24304		0.392551	0.507397
							2.22404	11.8213		2.69293	1.489		1.21083	0.125959
							15.3681	3.01571		2.64347	2.17249		0.172011	0.720392
							5.98244	6.52065		1.2464	8.43375		0.208344	1.29339
							27.7346	3.66036		3.53161	3.28826		0.127336	0.898343
							6.21929	4.89232		1.77111	3.0678		0.284777	0.627064
							10.6218	3.56907		3.32555	6.04419		0.313087	1.69349
							5.96377	7.98602		1.58147	1.646		0.265179	0.20611
							8.03792	8.70002		2.69663	0.965342		0.335488	0.110959
							15.4655	4.83899		2.19202	7.61011		0.141736	1.57267
							9.44091	6.99165		1.41427	6.82002		0.149802	0.975452
							3.22136	7.09702		1.46618	1.94844		0.455142	0.274543
							2.855	2.33888		1.25215	1.55243		0.438582	0.663749
							37.0003	4.38843		1.55419	3.05963		0.0420048	0.697202
							6.60438	11.6423		1.8918	1.71688		0.286447	0.147469
							5.9621	11.6296		1.56449	5.59173		0.262406	0.480818
							9.02848	5.42543		2.21426	2.06467		0.245253	0.380555
							33.1952	5.72564		2.47198	9.54605		0.0744678	1.66725
							5.26882	3.12437		2.45099	0.728249		0.465187	0.233087
							5.36281	16.7671		1.0006	10.3582		0.18658	0.61777
							1.67327	12.5743		2.8339	7.16971		1.69363	0.570188
							14.5243	14.138		3.32511	12.7574		0.228934	0.902349
							18.4642	9.98076		2.5551	5.32638		0.138381	0.533665
							13.7181	12.4856		2.63794	14.4652		0.192297	1.15856
							2.20458	5.69739		1.19354	1.16113		0.541391	0.2038
							46.3577	4.34383		2.71983	11.9065		0.0586705	2.74101
							50.1511	2.79356		2.73829	4.57264		0.0546008	1.63685
							12.2724	6.81199		1.46481	15.9329		0.119358	2.33895
							27.2147	11.7411		1.39357	8.68807		0.0512064	0.739969
							19.7716	14.3486		1.85408	6.87047		0.0937748	0.478824
							19.3586	6.65173		2.51174	4.60313		0.129748	0.692019
							12.2211	6.95357		2.00759	7.20757		0.164272	1.03653
							69.6235	4.12639		2.37941	0.850897		0.0341754	0.206209
							12.4846	5.73902		1.76947	3.07477		0.141732	0.535765
							43.4514	6.44366		1.79218	15.5194		0.0412457	2.40847
							34.5011	11.8495		2.26895	13.8586		0.0657646	1.16955
							12.185	4.99424		2.44703	2.64234		0.200823	0.529077
							14.8228	6.50242		1.28054	9.22941		0.0863898	1.41938
							41.5459	5.69229		0.825261	0.023091		0.0198638	0.00405653
							17.1796	4.1469		1.02322	2.23		0.0595603	0.537751
							9.52455	1.74106		1.42806	5.79493		0.149935	3.32838
							17.7085	12.1223		0.864935	8.1748		0.048843	0.674359
							11.0737	6.59209		1.9367	12.2786		0.174893	1.86263
							8.10654	4.31938		1.86568	9.01669		0.230146	2.0875
							7.889	11.6984		2.55046	10.9485		0.323294	0.935894
							55.8336	3.28128		1.83555	13.5632		0.0328753	4.1335
							13.8649	4.63774		1.59358	9.3159		0.114936	2.00872
							5.02865	1.23324		1.54649	6.3919		0.307536	5.18303
							40.7707	12.0586		2.4094	9.19519		0.0590964	0.762543
							14.1273	4.80473		2.36245	9.2233		0.167226	1.91963
							41.5229	11.3606		3.84467	23.2832		0.0925914	2.04947
							12.4102	6.83501		1.78257	14.1052		0.143637	2.06368
							14.016	13.698		1.3995	11.0543		0.09985	0.807
							8.28421	6.35117		1.92383	10.1208		0.232228	1.59354
							16.1834	10.3941		2.24336	6.65425		0.138621	0.640196
							6.40394	11.7469		1.94498	16.7253		0.303716	1.4238
							9.69649	9.89713		0.716555	15.1213		0.0738984	1.52784
							7.14577	1.12081		2.75469	2.88937		0.385499	2.57794
							5.77258	3.42305		2.39207	1.52916		0.414385	0.446725
							17.9786	5.37523		1.02828	1.19184		0.0571945	0.221729
							7.34532	5.55461		2.66808	1.68296		0.363236	0.302984
							6.0606	4.00302		2.4885	2.37669		0.410602	0.593724
							15.7973	7.12221		5.28544	3.30225		0.334578	0.463656
							7.26931	6.66264		2.37488	1.64584		0.326699	0.247025
							1.98284	2.49165		1.60995	2.62279		0.811938	1.05263
							6.7369	5.01294		1.18809	2.66181		0.176356	0.530988
							5.98182	6.66567		1.73374	4.92358		0.289834	0.738648
							12.5957	4.03754		4.37706	1.84451		0.347504	0.45684
							9.68212	5.58552		2.57839	2.66152		0.266305	0.476504
							8.57747	5.03763		1.45707	6.68665		0.169872	1.32734
							12.4578	7.70844		1.48663	4.54815		0.119333	0.590022
							55.2033	5.17273		1.98693	2.84609		0.0359929	0.55021
							10.7227	0.751256		2.44244	2.71453		0.227783	3.61332
							15.6239	8.15368		1.77073	2.63322		0.113335	0.322949
							18.5519	7.90358		2.58308	1.42203		0.139235	0.179923
							20.5997	6.44093		3.57512	3.02427		0.173552	0.46954
							24.7106	3.41881		2.00868	5.44562		0.0812885	1.59284
							10.3371	2.28013		1.95826	1.68287		0.189439	0.738058
							3.41108	4.6407		3.74169	6.39525		1.09692	1.37808
							4.87621	7.1394		4.49615	6.33943		0.922058	0.88795
							5.79532	9.77117		2.08466	5.60549		0.359714	0.573677
							1.55168	5.98171		2.40619	6.05009		1.5507	1.01143
							4.23047	9.76463		2.04109	6.19089		0.482474	0.634012
							3.07286	5.20114		1.89336	5.25076		0.616157	1.00954
							7.53048	9.43882		2.8887	7.01091		0.3836	0.742774
							2.32193	5.74413		1.7052	5.12835		0.73439	0.892797
							2.98038	3.32518		1.06627	4.621		0.357763	1.3897
							6.18167	1.28616		4.97515	2.93232		0.804823	2.27991
							0.828739	4.87191		1.66977	2.2481		2.01483	0.46144
							4.32233	5.43955		1.53377	0.673224		0.354849	0.123765
							2.75901	2.71226		0.560357	6.30389		0.203101	2.32422
							4.10435	2.25836		1.58741	6.12121		0.386762	2.71047
							1.97632	2.90798		1.6943	2.61127		0.8573	0.897965
							4.88341	7.35889		2.54618	0.967528		0.521393	0.131477
							2.39797	6.84367		1.06092	8.6974		0.442425	1.27087
							4.49772	1.93587		2.88262	1.39958		0.640908	0.722975
							11.1064	3.31025		7.15073	2.07377		0.643836	0.62647
							2.80479	6.28962		2.95856	4.64875		1.05483	0.739115
							2.43537	9.24028		2.27958	3.25215		0.936031	0.351954
							5.49147	15.5882		2.02836	3.72673		0.369365	0.239073
							6.24664	16.3713		2.69032	5.35975		0.430682	0.327387
							6.88509	9.35099		4.45315	0.976195		0.646782	0.104395
							2.5856	12.1814		2.87893	1.9646		1.11344	0.161279
							4.68707	16.3118		2.26609	3.32711		0.483476	0.203969
							7.63693	18.3768		6.34248	8.79858		0.830501	0.478788
							6.68098	13.1631		3.09858	7.03371		0.463792	0.534349
							2.6668	13.8172		1.4474	8.90135		0.542748	0.644222
							2.34922	14.7549		1.17811	6.51975		0.501491	0.441869
							1.31008	5.81423		2.20624	2.294		1.68405	0.394548
							2.19918	7.6273		2.35469	3.57872		1.07071	0.469199
							2.51806	6.12347		1.2529	5.525		0.497567	0.902267
							2.59837	13.096		2.09986	5.70693		0.808145	0.435775
							2.89098	12.2342		2.48167	6.5834		0.858415	0.538117
							7.50435	15.0574		2.53112	2.14349		0.337286	0.142354
							2.23213	12.1668		1.93475	2.51057		0.866773	0.206345
							1.9397	9.76677		3.28754	1.59863		1.69487	0.16368
							5.35852	4.50751		2.43635	2.18382		0.454668	0.484484
							7.38479	2.26102		6.60359	2.8096		0.894215	1.24262
							5.57406	6.35272		5.53059	2.1907		0.992201	0.344845
							3.89638	8.1598		4.40214	4.83691		1.1298	0.592774
							6.81928	2.79364		3.99073	1.90853		0.585212	0.683171
							3.00247	4.99473		2.56815	2.53125		0.855345	0.506784
							4.56382	8.36553		5.48372	4.41853		1.20156	0.528183
							5.47925	3.80752		3.00613	0.671486		0.548638	0.176358
							2.97534	4.54482		5.11032	3.10651		1.71756	0.683528
							4.42161	2.65228		1.85242	0.768584		0.418946	0.289782
							8.229	3.07677		1.61908	1.98328		0.196753	0.644598
							3.73555	8.25808		4.64074	1.98504		1.24232	0.240376
							5.16036	7.39169		2.67704	1.33002		0.51877	0.179934
							2.4733	10.8859		5.73476	7.36132		2.31867	0.676225
							8.7092	7.4769		2.4486	3.4951		0.28115	0.467454
							9.3662	1.70385		2.73007	1.81226		0.291481	1.06362
							7.68045	6.61958		4.1384	0.797343		0.538822	0.120452
							3.22151	6.71744		3.52465	1.90738		1.0941	0.283944
							3.60579	8.52063		5.06575	0.972826		1.4049	0.114173
							3.45155	3.7206		4.42968	1.40479		1.28339	0.37757
							5.02613	6.59974		1.17998	1.24672		0.234768	0.188905
							7.5093	10.635		1.7484	3.08659		0.232831	0.29023
							3.11607	5.0036		2.13774	3.85708		0.686037	0.770862
							7.32838	9.93306		3.88004	3.52099		0.529454	0.354472
							3.14844	10.0619		2.38053	4.2446		0.756098	0.421848
							2.07189	14.4525		1.95903	1.40394		0.945528	0.0971419
							4.40469	8.51113		6.37543	3.00549		1.44742	0.353125
							5.80877	2.804		1.88474	1.07753		0.324464	0.384284
							3.16417	3.41137		1.52455	2.14569		0.481817	0.628983
							1.56375	5.46286		1.93024	1.63236		1.23437	0.298811
							2.36545	6.84451		2.24309	1.87011		0.948272	0.273227
							2.58797	5.65747		4.10192	6.07187		1.58499	1.07325
							5.87785	6.74955		4.09047	1.84708		0.695913	0.273659
							9.07873	6.59142		3.95877	1.95462		0.436049	0.296541
							5.33216	2.44588		2.68935	5.65762		0.504364	2.31312
							1.18954	5.90228		1.39682	1.58837		1.17425	0.269112
							5.58037	10.3291		3.99962	2.33692		0.71673	0.226245
							9.46673	7.32335		8.21777	5.90376		0.868069	0.806155
							8.50376	12.7941		3.41248	2.05837		0.401291	0.160884
							6.89363	10.0774		2.13098	2.16351		0.309123	0.214689
							5.67071	7.07698		2.41424	1.74925		0.425738	0.247175
							3.9393	6.1375		0.793214	1.83772		0.201359	0.299426
							1.95969	7.07145		2.24737	3.15826		1.1468	0.446622
							5.21054	8.71778		3.04833	3.52738		0.585031	0.404619
							2.91676	7.12859		9.18842	2.39654		3.15022	0.336188
							5.64423	6.93149		2.05254	1.50073		0.363653	0.216509
							9.85209	3.91585		2.49588	1.58031		0.253335	0.403567
							6.07193	3.90241		2.47706	2.73089		0.407952	0.699795
							7.82335	3.01637		3.96939	3.86064		0.507378	1.2799
							3.6664	6.78743		3.39633	4.71967		0.926339	0.695355
							1.69975	4.25223		1.67784	1.10134		0.987109	0.259004
							5.02747	7.56122		5.15298	3.04197		1.02496	0.402312
							5.53514	9.44457		4.8528	5.3923		0.876727	0.570943
							3.87893	9.37377		1.61472	1.10769		0.416281	0.118169
							15.5771	6.00597		2.83927	1.89069		0.182272	0.314803
							6.67021	8.77322		4.32044	1.8576		0.647722	0.211735
							4.4366	6.05226		2.27842	0.958335		0.513552	0.158343
							7.64076	1.51469		5.08486	1.48326		0.665491	0.979253
							12.0513	3.52085		4.91541	2.49419		0.407874	0.708405
							14.3748	8.18009		5.15281	0.911406		0.358462	0.111418
							5.18774	5.38875		4.19115	1.82926		0.807897	0.339458
							7.73814	8.8342		3.98788	1.40651		0.515354	0.159212
							7.81443	8.68957		0.697138	1.35044		0.0892116	0.155409
							1.53453	2.73183		2.96565	0.752869		1.93261	0.275591
							9.22753	4.30535		3.43578	1.31147		0.37234	0.304614
							7.75196	9.32774		2.47279	2.67612		0.31899	0.286899
							3.41139	6.65729		3.85203	4.71558		1.12917	0.708333
							3.81206	4.20433		1.69228	3.05235		0.443929	0.726001
							12.2269	3.97039		6.32616	1.5989		0.517396	0.402706
							2.17064	6.60272		1.77693	1.79268		0.81862	0.271506
							5.27635	4.87675		2.1547	2.67673		0.408369	0.548876
							10.8843	8.04615		1.18345	2.49272		0.10873	0.309803
							6.90677	8.61043		3.02603	5.55951		0.438125	0.645672
							6.60149	4.34027		2.89349	4.52373		0.438309	1.04227
							2.70945	10.8694		0.929847	1.25011		0.343186	0.115011
							9.5502	3.73575		5.28872	1.61791		0.553781	0.433087
							8.00254	6.40207		1.77518	3.14083		0.221827	0.490596
							11.844	6.53531		1.20124	1.71541		0.101422	0.262484
							9.22508	3.75741		2.6344	1.14357		0.28557	0.304351
							11.6356	4.58351		2.85628	3.6728		0.245476	0.801307
							2.4258	5.04339		1.81113	4.07082		0.746611	0.807159
							7.08428	7.24338		2.85984	1.80671		0.403688	0.249429
							5.60582	5.42409		1.27105	1.61864		0.226737	0.298416
							4.8163	8.67284		4.90799	3.61673		1.01904	0.417018
							4.48116	11.414		2.97753	2.74649		0.664456	0.240624
							7.58028	7.15228		2.25444	1.86134		0.297408	0.260243
							9.35052	3.51115		2.59314	3.27512		0.277325	0.932777
							1.29413	9.59527		2.56526	1.49314		1.98223	0.155612
							4.27111	6.41899		3.34064	1.07906		0.782149	0.168104
							9.60373	3.16125		3.78678	2.77645		0.394303	0.878276
							2.88012	2.89847		3.13325	1.22743		1.08789	0.423475
							3.82789	8.07074		2.06928	1.35592		0.540578	0.168005
							3.1185	5.38887		2.35285	4.01647		0.75448	0.745327
							3.94095	12.216		2.08346	6.54129		0.52867	0.535469
							7.18559	8.78086		1.33403	1.17643		0.185654	0.133977
							2.99843	6.41924		2.29325	0.280857		0.764817	0.0437523
							4.12185	3.43718		1.44295	0.355101		0.350073	0.103312
							3.12269	2.71091		6.84631	0.58078		2.19244	0.214238
							8.25426	4.5075		1.90963	2.08772		0.23135	0.463166
							213.258	3.945		1.6825	0.590368		0.0078895	0.14965
							101.619	7.88259		1.38701	3.60582		0.0136491	0.457441
							69.8963	3.28652		2.69935	2.406		0.0386193	0.73208
							79.5862	13.8652		1.96783	9.45521		0.0247257	0.681936
							93.5313	9.74093		2.25052	3.74927		0.0240617	0.384898
							14.8444	5.10208		2.44533	3.51662		0.164731	0.689252
							75.6881	7.08125		4.09833	2.34621		0.0541476	0.331328
							21.736	7.82337		2.44922	4.96692		0.11268	0.634883
							58.3883	4.73973		2.51028	2.94193		0.0429929	0.620696
							20.3094	6.87607		2.80787	3.34513		0.138255	0.486489
							14.8047	16.8185		2.62646	3.78555		0.177407	0.225083
							37.6897	4.75323		3.3225	2.85099		0.0881542	0.599799
							25.4035	5.24816		1.60533	6.62367		0.0631931	1.26209
							29.114	15.0078		0.843919	1.65048		0.0289868	0.109975
							21.698	9.86322		1.53637	4.97315		0.0708069	0.504212
							53.7472	13.1326		2.91235	6.82682		0.054186	0.519839
							38.8062	4.65854		1.39983	4.51298		0.0360724	0.968755
							16.8867	23.4077		2.07269	2.93757		0.122741	0.125496
							33.3395	9.31654		2.16245	2.89726		0.0648614	0.310981
							78.6024	6.92358		2.31518	0.641978		0.0294544	0.0927235
							57.8701	13.1721		2.79023	4.68249		0.0482155	0.355486
							33.3943	13.7322		3.03955	1.77011		0.0910199	0.128902
							14.6322	9.48972		1.44889	2.40126		0.0990209	0.253038
							33.0918	17.0475		1.78161	2.73726		0.0538385	0.160567
							16.4874	5.17508		1.51346	3.56817		0.0917948	0.689492
							15.3069	17.4864		1.55752	1.70566		0.101753	0.0975425
							19.0814	7.46		1.32588	5.90088		0.0694852	0.791003
							8.75551	12.331		1.25062	1.46965		0.142838	0.119183
							103.208	5.77837		1.57531	3.62844		0.0152635	0.627934
							17.3554	4.82215		1.58846	1.45047		0.0915251	0.300793
							17.5995	23.1577		1.57046	7.32573		0.0892328	0.316341
							20.7586	14.5426		2.04935	2.16003		0.0987231	0.148531
							9.47919	7.16673		1.43855	3.07425		0.151759	0.428961
							1.93849	3.31247		2.42363	2.49772		1.25027	0.754036
							2.00573	5.38549		3.78769	2.56935		1.88843	0.477088
							4.61485	6.5235		2.28543	1.57955		0.495233	0.242133
							2.59747	16.9327		2.94829	2.50282		1.13506	0.14781
							7.71042	12.0491		2.15434	9.87848		0.279407	0.819854
							3.34873	11.1752		2.35285	1.37612		0.702609	0.12314
							4.41796	4.33205		3.51281	1.3654		0.795121	0.315185
							4.38176	9.16605		2.95755	3.14772		0.674969	0.34341
							6.20756	4.28962		3.80722	6.72023		0.613321	1.56662
							6.81881	11.2229		4.30539	2.73639		0.631399	0.243821
							1.82493	4.39527		1.8053	0.641571		0.989247	0.145969
							6.72996	6.14752		2.65704	1.41211		0.394808	0.229705
							1.04439	3.39822		4.40955	4.98631		4.22214	1.46733
							2.63881	2.63472		1.9501	5.2378		0.739006	1.98799
							5.57157	12.2385		5.60098	1.57375		1.00528	0.128591
							1.60235	6.28726		3.42721	2.07192		2.13887	0.329542
							2.365	7.26102		3.00325	3.47616		1.26988	0.478742
							1.16444	3.59057		3.27837	1.30226		2.8154	0.36269
							2.59925	4.06681		2.26249	2.39586		0.870442	0.589124
							1.557	4.88302		3.51477	1.39183		2.25739	0.285034
							2.56474	6.97421		3.64897	1.76792		1.42275	0.253494
							0.74618	26.4799		2.80348	2.18946		3.75711	0.0826837
							1.73186	23.1768		3.27779	1.46746		1.89264	0.063316
							1.12402	17.6353		2.67205	1.70255		2.37724	0.0965422
							1.54603	9.36569		2.50665	0.978006		1.62135	0.104424
							2.42919	7.99274		2.49422	1.09993		1.02677	0.137616
							2.72813	16.5298		4.26597	0.997432		1.5637	0.0603415
							2.47557	23.5647		3.48002	0.486597		1.40575	0.0206494
							2.4543	13.9521		2.40648	3.45957		0.980518	0.24796
							2.41816	7.11688		2.78214	2.23483		1.15052	0.314019
							7.01491	10.3448		2.54499	3.49444		0.362798	0.337797
							4.7334	3.69655		5.17984	1.69992		1.09432	0.459867
							0.503794	12.9329		2.2505	0.402749		4.46711	0.0311414
							1.63839	17.0714		2.03539	1.12081		1.24231	0.0656538
							2.78678	24.3041		2.41681	5.00831		0.867241	0.206069
							1.7201	4.89569		0.892967	2.28489		0.519136	0.466715
							1.56463	5.37818		0.981346	3.43494		0.627207	0.638681
							2.63488	11.9844		1.07623	2.46864		0.408455	0.205988
							2.20609	13.1489		2.06696	1.57707		0.936932	0.119939
							3.70688	13.2946		2.65699	0.944753		0.716774	0.0710626
							2.60714	25.2512		2.28857	2.98265		0.877809	0.118119
							4.55475	19.863		0.959855	4.04624		0.210737	0.203708
							4.48503	2.49178		2.81987	1.68611		0.62873	0.676668
							9.92874	17.0268		1.23629	4.09048		0.124516	0.240238
							5.5347	13.8039		1.41058	2.5699		0.254861	0.186172
							5.09088	5.76635		4.04898	1.96608		0.79534	0.340958
							3.44483	20.1824		5.43107	3.00256		1.57658	0.148771
							1.89737	7.218		2.98255	2.26315		1.57194	0.313542
							1.04631	5.19751		1.13532	1.5323		1.08507	0.294813
							3.63589	9.72065		3.56384	4.37968		0.980185	0.450554
							3.80415	14.9647		2.17077	3.3007		0.570633	0.220566
							4.49081	3.21237		4.84194	2.0969		1.07819	0.652759
							4.71749	19.0733		2.416	1.91482		0.512137	0.100393
							4.99632	18.6652		3.27969	3.15251		0.656421	0.168897
							4.42062	5.33276		2.21207	3.43937		0.500398	0.64495
							2.52839	17.4861		0.766301	4.0956		0.303078	0.234221
							1.39364	27.2786		2.7464	1.70853		1.97066	0.0626329
							3.08478	5.72092		1.05417	3.04281		0.341733	0.531875
							3.49535	17.0536		2.29663	1.15204		0.657052	0.067554
							3.76558	29.4653		2.8262	1.85438		0.750535	0.0629345
							5.26598	16.0273		1.73115	1.80547		0.328742	0.11265
							6.87603	13.8562		3.01296	4.00536		0.438182	0.289066
							1.59921	8.12176		2.81924	1.85659		1.76289	0.228595
							5.26181	15.3907		3.41667	4.72565		0.649334	0.307047
							2.37482	12.5976		4.89475	2.64833		2.06111	0.210225
							3.48428	25.5475		1.34876	1.81273		0.387099	0.0709553
							3.64004	27.9048		7.64745	4.29782		2.10093	0.154017
							4.73136	10.4771		1.94685	3.08113		0.411478	0.294082
							3.47266	7.8951		3.24194	1.93977		0.933563	0.245693
							3.01397	15.9539		4.08354	1.21044		1.35487	0.0758712
							6.93214	23.5864		3.12552	2.53747		0.450874	0.107582
							7.48949	6.17241		6.16993	1.72194		0.823813	0.278973
							2.5736	23.8439		1.16643	4.04316		0.45323	0.169568
							1.36109	7.10058		1.04168	3.0397		0.765328	0.428091
							4.64189	24.0319		3.88069	1.82523		0.836016	0.0759502
							0.288372	11.4976		2.1594	1.53947		7.48823	0.133895
							0.061121	9.52766		1.75619	5.49059		28.7331	0.57628
							1.56778	10.275		1.72705	3.25209		1.10159	0.316506
							1.06432	18.769		1.6164	6.20904		1.51872	0.330812
							0.391619	6.56518		1.59914	3.67904		4.08342	0.560388
							0.235975	5.60035		0.810887	3.33389		3.43632	0.595301
							0.395559	17.551		1.41632	6.53984		3.58055	0.372619
							1.62996	9.9474		1.33325	8.17391		0.817967	0.821713
							1.22413	15.4138		1.69414	2.61059		1.38395	0.169367
							0.160802	10.4099		0.931866	9.1833		5.79511	0.882172
							1.0683	17.5244		1.78019	6.17483		1.66637	0.352356
							0.223611	14.522		0.918294	1.37605		4.10666	0.0947563
							0.611046	6.1559		1.02666	3.55133		1.68017	0.5769
							0.683571	10.5776		1.74427	2.60724		2.55171	0.246486
							0.160001	8.78764		1.50918	1.74129		9.43232	0.198152
							2.05443	5.11698		1.76402	5.75748		0.85864	1.12517
							0.243594	7.51153		1.03858	5.04167		4.26357	0.671191
							0.50568	13.39		1.21488	1.4312		2.40247	0.106886
							2.39631	4.7892		1.20426	3.77139		0.502547	0.787478
							0.522994	9.00684		2.22118	2.69246		4.24706	0.298936
							0.596703	9.49862		1.66901	4.22784		2.79705	0.4451
							0.905648	2.84861		2.6651	5.63216		2.94275	1.97716
							0.704088	9.58445		1.82327	5.79235		2.58955	0.604348
							0.173512	10.1377		1.47886	2.80594		8.52315	0.276782
							1.22262	7.65161		1.89322	7.87108		1.5485	1.02868
							0.453803	11.3147		0.575634	4.41531		1.26847	0.390226
							0.307843	5.9696		0.611636	6.89422		1.98684	1.15489
							0.211231	4.54096		1.05571	4.27461		4.99792	0.941347
							0.962152	5.12347		1.28033	4.64019		1.3307	0.905672
							0.569398	6.13729		0.582868	10.662		1.02366	1.73726
							0.883982	2.52196		0.479584	3.45752		0.542526	1.37096
							0.845735	6.27385		2.28166	0.88104		2.69784	0.140431
							3.76649	2.96658		3.22489	2.48117		0.856207	0.836373
							13.7062	10.0553		3.59534	11.1264		0.262316	1.10652
							3.62208	4.07222		2.35991	1.56348		0.651535	0.383939
							2.84672	5.21159		1.7677	10.2006		0.62096	1.9573
							0.727301	16.4359		4.89123	10.292		6.72519	0.626191
							2.05997	15.444		1.61958	2.77235		0.786214	0.179511
							3.72661	5.54253		2.91521	8.48773		0.782267	1.53138
							4.13395	3.50677		1.56727	4.74135		0.379122	1.35206
							2.50478	5.9369		1.02368	4.35888		0.408691	0.734202
							3.59647	5.60622		1.25734	7.67978		0.349602	1.36987
							5.6329	10.1324		1.14344	2.76504		0.202993	0.272891
							5.5049	13.0002		2.78108	6.51604		0.5052	0.501227
							2.62133	7.56128		1.85	2.62837		0.705749	0.347608
							0.937619	13.6341		4.82284	12.1299		5.14371	0.889669
							3.5445	9.14296		1.94133	8.00356		0.547704	0.875379
							3.50054	8.09471		2.08947	9.14071		0.596898	1.12922
							6.05074	7.83829		1.36975	9.89051		0.226377	1.26182
							3.65278	9.9961		0.982337	1.3371		0.268929	0.133762
							4.11081	4.57148		2.07036	5.15342		0.503638	1.1273
							4.3675	13.1496		1.34407	4.74933		0.307742	0.361177
							5.64989	14.7306		2.57209	8.46807		0.455246	0.57486
							2.45647	7.9143		3.66069	3.84032		1.49022	0.485238
							2.1208	2.08611		2.11758	1.26539		0.998484	0.606576
							2.85823	6.79004		2.75559	2.93427		0.964089	0.432143
							4.58533	15.2828		1.55766	1.57245		0.339706	0.10289
							4.53007	10.8517		2.24211	1.57027		0.494941	0.144703
							1.89449	9.61776		2.55253	3.20766		1.34734	0.333514
							4.47721	12.5128		2.42127	4.9165		0.5408	0.392917
							4.14138	16.0506		3.16817	1.37568		0.765002	0.0857092
							11.5409	12.3377		0.604709	3.02435		0.0523971	0.245131
							21.4611	3.82109		1.63651	5.95552		0.076255	1.55859
							7.6678	5.1468		3.10544	4.94761		0.404997	0.961298
							12.2722	11.299		2.14354	2.82008		0.174666	0.249587
							5.07126	14.9911		4.18644	1.35091		0.825522	0.0901146
							1.62188	15.2039		3.45359	1.07776		2.12938	0.0708871
							10.5719	8.60698		2.97632	5.4318		0.28153	0.631093
							39.6809	7.47081		5.17788	6.75796		0.130488	0.904582
							16.8976	8.61028		3.22521	6.28818		0.190868	0.73031
							9.11639	9.66597		1.47879	2.25021		0.162212	0.232797
							3.00882	5.87895		0.710513	4.25898		0.236144	0.724445
							12.3689	3.19821		5.46452	1.39869		0.441795	0.437334
							10.9821	2.10379		2.94611	1.49832		0.268266	0.712202
							3.59768	7.487		2.81034	8.18836		0.781153	1.09368
							13.7499	4.38717		3.15815	1.25373		0.229686	0.285773
							4.88866	2.73224		2.25932	5.10194		0.462155	1.86731
							7.30543	5.2285		2.64527	5.01132		0.362096	0.958461
							8.85904	6.94218		3.31998	0.685719		0.374756	0.0987758
							3.30574	5.20949		1.61113	1.11536		0.487373	0.214103
							5.66147	6.22455		3.6057	6.24142		0.636885	1.00271
							7.9132	16.7397		3.01969	5.78396		0.381601	0.345524
							5.54531	3.86307		4.44069	3.84565		0.8008	0.995489
							1.93849	3.01652		2.42363	3.30286		1.25027	1.09492
							2.00573	7.8918		3.78769	1.51634		1.88843	0.192142
							4.61485	6.64083		2.28543	0.849194		0.495233	0.127875
							2.59747	4.01462		2.94829	3.99275		1.13506	0.994553
							7.71042	11.1008		2.15434	1.4654		0.279407	0.132008
							3.34873	1.09579		2.35285	2.77643		0.702609	2.53372
							4.41796	11.1909		3.51281	7.81967		0.795121	0.698752
							4.38176	11.4874		2.95755	4.33689		0.674969	0.377536
							6.20756	6.32263		3.80722	7.176		0.613321	1.13497
							6.81881	8.64418		4.30539	3.0666		0.631399	0.354759
							1.82493	3.09487		1.8053	2.23042		0.989247	0.720684
							6.72996	9.69657		2.65704	4.56615		0.394808	0.470904
							1.04439	4.66872		4.40955	1.80241		4.22214	0.38606
							2.63881	4.80971		1.9501	2.70806		0.739006	0.56304
							5.57157	7.41344		5.60098	3.9752		1.00528	0.536215
							1.60235	3.91478		3.42721	7.39236		2.13887	1.88832
							2.365	8.9729		3.00325	1.31082		1.26988	0.146087
							1.16444	2.9911		3.27837	5.16723		2.8154	1.72754
							2.59925	3.90999		2.26249	1.58619		0.870442	0.405677
							1.557	4.77424		3.51477	6.72736		2.25739	1.4091
							2.56474	3.61048		3.64897	4.16862		1.42275	1.15459
							0.74618	5.08344		2.80348	2.98806		3.75711	0.587801
							1.73186	3.40587		3.27779	1.60271		1.89264	0.470571
							1.12402	4.53062		2.67205	7.94031		2.37724	1.75259
							1.54603	8.73968		2.50665	1.89494		1.62135	0.216821
							2.42919	5.54783		2.49422	2.2418		1.02677	0.404086
							2.72813	4.52216		4.26597	5.42099		1.5637	1.19876
							2.47557	8.50073		3.48002	6.02128		1.40575	0.708325
							2.4543	5.6144		2.40648	6.12524		0.980518	1.09099
							2.41816	14.212		2.78214	1.84692		1.15052	0.129955
							7.01491	6.96206		2.54499	7.91273		0.362798	1.13655
							4.7334	13.1602		5.17984	3.27875		1.09432	0.249141
							0.503794	5.6752		2.2505	4.29913		4.46711	0.757528
							1.63839	14.7166		2.03539	5.11703		1.24231	0.347703
							2.78678	4.84072		2.41681	2.02364		0.867241	0.418046
							1.7201	3.72735		0.892967	1.75329		0.519136	0.470385
							1.56463	5.21565		0.981346	3.59148		0.627207	0.688596
							2.63488	4.08729		1.07623	4.91581		0.408455	1.20271
							2.20609	8.26283		2.06696	0.726602		0.936932	0.0879362
							6.43948	5.42797		3.39244	5.28654		0.526819	0.973945
							8.324	9.48732		2.17098	1.49342		0.26081	0.157412
							3.17402	4.84966		2.96095	2.26831		0.932873	0.467726
							3.26136	4.94499		0.82307	2.85409		0.25237	0.577167
							2.83752	6.40503		2.45948	7.52674		0.866773	1.17513
							6.11534	2.67866		2.18131	5.19543		0.356694	1.93956
							2.63035	2.71992		4.31088	6.59892		1.6389	2.42614
							5.33969	1.81415		-0.224267	7.99193		-0.0419999	4.40533
							4.40835	19.4302		2.04221	2.83993		0.46326	0.146161
							1.99724	15.3849		1.21474	8.80112		0.60821	0.572062
							2.92259	10.2933		3.61453	5.48266		1.23676	0.532644
							2.23471	10.2326		1.90031	6.21233		0.850363	0.607113
							3.41963	6.41697		3.84539	2.12302		1.12451	0.330845
							4.00448	2.80578		3.08782	2.38925		0.771091	0.851546
							6.99582	12.0153		2.92457	4.65712		0.418046	0.387598
							3.00222	6.66004		2.52589	0.669588		0.84134	0.100538
							2.11684	17.9151		3.39313	5.85932		1.60292	0.32706
							6.16547	5.76925		3.19447	5.88061		0.518122	1.0193
							4.58292	2.90206		1.20907	1.78502		0.263822	0.615087
							5.34607	6.72309		1.8189	1.2042		0.340231	0.179114
							4.09102	5.38009		4.15566	1.30389		1.0158	0.242355
							3.61362	7.8961		4.74119	1.07475		1.31203	0.136112
							4.11046	5.83989		3.14357	1.2255		0.764774	0.20985
							4.42286	8.10295		3.34589	1.09608		0.7565	0.135269
							5.26166	25.6052		2.79045	9.15345		0.530336	0.357485
							1.49046	13.0137		3.17354	1.01433		2.12923	0.077943
							3.16205	5.25451		2.28661	0.512999		0.723143	0.0976301
							6.36057	2.94155		4.87405	0.810215		0.766291	0.275438
							4.18738	1.71158		3.64268	0.654136		0.869918	0.382183
							4.12308	5.09318		2.84874	0.603264		0.690926	0.118445
							6.06606	3.01141		1.88939	0.546777		0.311469	0.181568
							5.03935	11.392		2.03879	9.1611		0.404573	0.804167
							7.30495	6.6454		4.33683	0.614601		0.593684	0.0924851
							4.78398	5.61298		2.33303	0.934813		0.487675	0.166545
							7.31323	8.22092		2.27086	0.903648		0.310515	0.109921
							3.48536	1.60216		1.08178	1.41304		0.310379	0.881957
							5.85296	5.53409		2.82526	3.90186		0.482706	0.705058
							6.84151	10.314		2.18245	5.73146		0.319001	0.555696
							6.97732	6.88065		1.76162	3.22892		0.252477	0.469276
							5.09454	10.0804		1.03527	3.96262		0.203212	0.393104
							9.49621	8.77166		4.26935	4.58191		0.449585	0.522353
							1.78687	10.5985		0.936847	6.40431		0.524294	0.604263
							2.27516	7.29193		1.34167	2.74022		0.589701	0.375787
							4.93682	5.32486		1.0382	1.47523		0.210298	0.277045
							7.86077	18.315		1.61121	9.16949		0.204968	0.500655
							4.83752	3.47169		2.33465	2.0965		0.482612	0.603886
							5.53886	3.52876		1.26296	1.59045		0.228018	0.450711
							1.89555	9.50805		0.759706	7.4858		0.400783	0.787312
							2.38997	8.73568		2.67342	8.34435		1.1186	0.955203
							7.90623	16.841		0.377192	9.12028		0.0477082	0.541551
							4.11125	4.76157		1.73797	4.12892		0.422734	0.867134
							6.52208	4.96794		1.30959	4.11285		0.200793	0.827878
							7.02371	10.0063		1.30809	6.71913		0.18624	0.671492
							6.52379	12.8038		1.11042	6.56164		0.17021	0.512474
							5.34605	5.96139		1.59061	3.91566		0.297529	0.656837
							7.58545	2.11434		4.26324	1.83393		0.562028	0.867377
							5.30993	2.2656		0.692387	2.58372		0.130395	1.14041
							9.27356	2.19368		3.06162	1.97483		0.330145	0.900236
							3.1244	1.9247		1.33423	2.09945		0.427036	1.09079
							5.09903	1.78135		1.05634	3.2067		0.207164	1.80015
							3.86767	1.60721		1.22784	2.67609		0.317461	1.66505
							3.66794	1.99655		1.42232	2.00545		0.387771	1.00445
							5.04176	3.46402		1.67238	2.75787		0.331706	0.796146
							1.59666	2.62162		1.12931	1.11072		0.707297	0.423679
							3.66857	2.09726		4.32898	7.15123		1.18002	3.40979
							6.45286	2.29317		1.43396	3.54529		0.222221	1.54602
							7.66648	2.47279		0.966662	3.57793		0.126089	1.44692
							5.24614	3.85523		2.35297	6.60647		0.448513	1.71364
							8.90455	2.89075		2.35576	1.58317		0.264557	0.547665
							4.20691	0.865714		1.9048	2.28499		0.45278	2.63943
							2.08795	9.61046		0.732368	2.71865		0.35076	0.282884
							4.82406	5.68379		1.43544	1.03901		0.297559	0.182802
							1.34529	5.78951		0.875897	2.67739		0.651086	0.462455
							1.12327	10.0416		0.754437	4.52797		0.671641	0.450922
							3.64246	4.85157		3.25393	4.43858		0.893333	0.914876
							5.89598	9.61591		-0.0411338	2.74727		-0.00697659	0.2857
							5.3581	7.1715		0.630497	2.68298		0.117672	0.374116
							5.63616	13.023		0.271468	5.62273		0.0481655	0.431755
							3.62595	5.24055		1.34754	3.12034		0.371638	0.595423
							4.63758	6.84967		1.36828	2.30951		0.295041	0.337171
							6.45388	9.00263		0.583683	4.35008		0.090439	0.483201
							5.65223	6.47223		0.626105	6.77353		0.110771	1.04655
							4.09399	8.05432		1.47378	6.00442		0.359988	0.74549
							4.77092	4.61752		0.889207	1.88083		0.186381	0.407324
							4.07966	2.15595		0.498161	6.26291		0.122108	2.90494
							9.03051	6.9387		1.67633	3.19897		0.18563	0.461033
							7.08676	3.25976		0.700596	2.8194		0.0988598	0.86491
							3.22613	5.66965		1.2549	0.98416		0.388979	0.173584
							3.37694	11.0015		2.11004	6.00793		0.624839	0.546101
							3.86855	2.01543		1.09396	3.58358		0.282782	1.77807
							5.51814	9.85764		2.88723	7.61792		0.523225	0.772794
							5.90491	9.35336		0.914172	2.20458		0.154816	0.235699
							4.48841	8.2172		1.55343	2.98247		0.346097	0.362954
							6.16882	3.47347		1.56744	8.29299		0.25409	2.38752
							5.47919	11.9787		1.04012	3.4817		0.189831	0.290658
							4.81551	5.1087		1.17647	3.31889		0.244309	0.649655
							5.60012	4.17793		0.704005	6.11476		0.125713	1.46359
							7.12295	7.11572		2.32899	6.40772		0.32697	0.900502
							5.53794	8.65133		3.5865	2.92261		0.647624	0.337822
							3.81561	2.04211		2.44917	4.49439		0.641882	2.20086
							1.70114	13.4767		1.06742	8.51291		0.627471	0.631675
							6.19878	2.91036		1.26688	5.39549		0.204376	1.85389
							2.85323	8.12361		0.671283	2.66228		0.235271	0.327722
							1.83807	7.85897		1.75634	1.10112		0.955531	0.14011
							6.53658	3.80203		0.513488	4.91239		0.0785561	1.29205
							5.39941	3.49998		0.660172	3.547		0.122267	1.01344
							5.53585	4.88767		0.722788	2.50501		0.130565	0.512517
							16.6121	5.7833		1.911	9.05531		0.115036	1.56577
							8.80758	4.96823		1.31665	5.07761		0.149491	1.02202
							18.4876	3.2365		3.61696	11.207		0.195642	3.46269
							12.097	2.69317		3.48337	4.8934		0.287952	1.81697
							9.70745	6.93845		1.50292	1.60592		0.154821	0.231452
							4.26284	9.79144		0.97055	5.18935		0.227677	0.529988
							7.68731	8.62478		1.7468	6.00607		0.227232	0.696374
							6.86155	6.56278		2.17518	5.10018		0.317009	0.777137
							2.85608	3.3444		1.46979	8.92112		0.514617	2.66748
							8.74263	5.14558		4.08156	1.15619		0.466857	0.224695
							16.6336	6.38836		2.23639	5.99348		0.13445	0.938188
							5.12823	6.09317		3.13061	6.08134		0.610466	0.998058
							9.11822	4.8453		2.91554	0.59365		0.319749	0.122521
							5.31388	11.7337		0.758865	1.23285		0.142808	0.105069
							4.93004	4.95281		1.34509	6.55689		0.272836	1.32387
							4.84856	5.10681		1.06528	1.59862		0.219711	0.313038
							15.1123	6.88428		4.94609	1.44694		0.32729	0.21018
							5.53485	7.29739		1.27727	1.5665		0.230768	0.214666
							10.8352	5.57085		3.78764	3.47391		0.349569	0.623587
							3.04272	8.85904		1.34527	8.87783		0.442127	1.00212
							8.29392	15.4696		2.96696	4.60031		0.357727	0.297378
							11.3665	6.10548		5.97205	2.54457		0.525408	0.416769
							5.45486	8.14331		1.83842	7.27111		0.337024	0.892893
							4.49461	15.5833		0.714317	2.78165		0.158927	0.178502
							6.69055	6.78373		3.95596	3.05936		0.591276	0.450984
							4.67323	10.7841		2.51556	2.45829		0.538292	0.227955
							9.71615	6.19542		5.7751	2.27305		0.594382	0.366892
							4.91148	7.37314		1.19187	3.90186		0.24267	0.529199
							3.02394	3.9819		1.3582	1.35473		0.449149	0.340222
							9.30042	8.92113		4.70942	2.13049		0.506367	0.238814
							8.84041	10.8102		2.19603	3.1637		0.248408	0.292659
							1.30784	5.40966		0.831582	3.76191		0.635842	0.695406
							2.17466	12.2011		1.68747	15.7041		0.775966	1.2871
							6.69877	8.32652		3.03127	10.0464		0.452511	1.20656
							5.97254	3.288		4.39181	1.20361		0.735333	0.36606
							6.57939	7.61569		2.60758	13.0413		0.396325	1.71242
							7.26565	11.3099		2.32652	15.7104		0.320208	1.38908
							3.12131	1.5597		2.07753	1.76461		0.665596	1.13138
							4.15754	5.95065		1.37488	6.39517		0.330695	1.0747
							2.24335	10.4542		3.33124	9.21194		1.48494	0.88117
							1.74945	8.19973		3.11951	14.0431		1.78313	1.71263
							4.03897	6.59822		3.93749	1.67081		0.974875	0.253222
							8.80169	3.54228		7.32063	7.92315		0.83173	2.23674
							3.76009	5.84288		2.50896	3.37152		0.667263	0.577031
							10.0139	6.17321		4.88812	8.55248		0.488135	1.38542
							8.88779	3.51791		6.22172	8.26981		0.70003	2.35078
							8.37755	5.53743		4.8994	2.17945		0.584824	0.393584
							9.8349	13.3939		4.60115	14.9154		0.467839	1.11359
							5.12473	5.62715		4.64514	2.06286		0.906418	0.366591
							6.71943	11.5509		4.18358	6.52852		0.622609	0.565196
							2.49144	9.422		1.54626	9.84829		0.620629	1.04524
							3.50275	4.78694		0.753875	4.02016		0.215224	0.839818
							11.3788	11.3925		4.67899	11.8281		0.411202	1.03823
							21.2344	3.39853		3.52317	6.98074		0.165918	2.05405
							4.81712	6.43356		4.73987	2.7242		0.983965	0.423436
							9.26093	15.1604		2.81685	9.91489		0.304165	0.654001
							7.06702	4.02461		0.891346	0.750609		0.126128	0.186505
							4.63833	3.66031		5.30896	0.993049		1.14458	0.271302
							8.76067	3.25863		3.08475	1.21752		0.352113	0.373631
							6.32306	4.75442		3.50181	1.56115		0.553816	0.328357
							22.9478	6.56085		4.59342	3.63286		0.200168	0.553718
							13.6845	4.30187		2.30126	3.35129		0.168166	0.779031
							14.4358	4.68899		2.69597	1.57495		0.186756	0.335882
							1.26448	12.7208		1.06543	6.01132		0.842585	0.472559
							0.634473	13.7753		-0.0308972	6.63611		-0.0486974	0.481741
							1.58682	10.1934		9.31129	12.0016		5.86791	1.17739
							1.01281	7.46629		0.25416	4.77478		0.250946	0.639512
							1.43142	16.6301		2.11948	12.6941		1.48068	0.763321
							3.02834	4.2007		3.60065	2.63644		1.18898	0.627619
							1.66605	2.48851		0.163687	2.04572		0.0982485	0.822067
							0.694958	5.26026		3.52644	2.51463		5.07433	0.478043
							1.68662	9.52508		5.88046	5.64258		3.48653	0.592392
							0.742616	16.7787		1.20652	9.13855		1.62469	0.544652
							1.03478	2.84049		3.77003	5.52364		3.6433	1.94461
							0.882391	14.9185		2.61546	5.18372		2.96406	0.347468
							1.29594	11.7493		0.750425	9.94539		0.579059	0.846467
							1.53064	9.95403		1.88599	1.80492		1.23216	0.181326
							0.384365	6.84042		1.48825	2.05402		3.87196	0.300276
							0.303828	18.3728		1.73153	11.4762		5.69904	0.624631
							0.1656	10.335		3.32025	5.72953		20.0498	0.554383
							0.383328	15.8623		3.82184	8.11558		9.97016	0.511626
							0.872666	4.05788		1.38575	2.49515		1.58795	0.614891
							1.04156	4.90981		2.17261	1.03772		2.08593	0.211357
							0.953025	7.10693		9.47213	4.00937		9.93901	0.56415
							0.580046	6.52799		1.9968	1.70026		3.44248	0.260456
							0.573939	7.56184		0.665225	4.13764		1.15905	0.547174
							0.725948	10.5327		2.52707	2.71067		3.48106	0.257357
							0.869396	3.96171		8.02166	2.48272		9.2267	0.626679
							1.1346	3.32558		0.677524	4.42003		0.597146	1.3291
							1.33657	9.29772		0.649419	3.34313		0.485886	0.359565
							1.97824	5.11598		0.860398	13.9201		0.434932	2.72091
							1.39693	4.59294		8.81171	1.37865		6.3079	0.300167
							0.156545	4.35309		1.42417	2.70562		9.0975	0.62154
							1.34212	4.98809		6.15618	5.73154		4.58689	1.14904
							0.641571	9.47918		2.42581	11.9979		3.78105	1.26571
							0.342794	3.52901		6.40629	3.95633		18.6884	1.12109
							3.76864	5.40574		1.50094	4.5262		0.398272	0.837296
							2.40508	8.62367		4.1656	2.45839		1.732	0.285074
							2.66543	3.22703		2.37265	4.43859		0.890159	1.37544
							1.04207	3.28715		1.76134	2.54652		1.69023	0.774689
							1.00243	11.0222		1.87431	8.56457		1.86977	0.777028
							2.5898	3.42155		1.57551	3.59567		0.608351	1.05089
							1.99711	4.06219		1.74179	5.87398		0.872155	1.44601
							0.615624	3.32742		1.27948	3.68338		2.07834	1.10698
							2.39916	8.25456		3.86172	0.927363		1.60961	0.112346
							2.08734	4.88616		2.09252	1.69344		1.00249	0.346578
							5.477	3.88611		1.82012	3.87543		0.33232	0.997252
							3.84195	7.84502		1.52514	8.49963		0.396971	1.08344
							2.82759	3.34552		1.94827	3.49653		0.689023	1.04514
							2.06244	2.89495		1.84461	6.17186		0.89438	2.13194
							2.67134	3.45874		1.56412	5.22017		0.585519	1.50927
							1.801	4.46451		2.05294	2.55681		1.13989	0.572696
							1.61667	5.16873		3.11423	3.83535		1.92633	0.74203
							2.15675	3.83392		2.36848	14.8084		1.09817	3.86247
							5.53042	2.72813		0.9871	10.8908		0.178486	3.99206
							1.38119	3.92493		3.97313	8.05937		2.87659	2.05338
							1.25463	2.73688		1.77928	1.91951		1.41817	0.701351
							5.11469	9.35992		4.74906	8.31851		0.928514	0.888737
							0.728215	4.04457		1.13844	9.14674		1.56333	2.26149
							1.42073	5.61046		1.86912	2.51985		1.31561	0.449135
							0.900626	5.66539		3.53799	5.24252		3.92837	0.925359
							0.422277	1.35517		2.47845	4.16674		5.86924	3.07469
							1.10469	8.35503		2.2698	0.0199391		2.0547	0.00238648
							1.45586	9.1376		1.40397	4.78939		0.964355	0.524141
							0.635597	1.6366		2.28241	1.82265		3.59097	1.11368
							4.77637	8.32977		7.80887	6.21352		1.6349	0.745942
							6.77563	8.85702		5.4594	1.58864		0.80574	0.179366
							0.752557	3.53901		1.05192	3.56908		1.3978	1.0085
							2.37588	4.28184		0.506902	1.70847		0.213354	0.399004
							2.25112	3.67397		2.25302	2.33896		1.00084	0.63663
							1.7979	4.71039		3.01127	1.04774		1.67489	0.222432
							2.37419	11.1098		1.64821	1.42905		0.694217	0.12863
							4.34948	10.9976		2.98512	2.47137		0.686317	0.22472
							4.19833	2.87647		1.88611	1.21703		0.449253	0.423097
							0.9862	14.615		2.48234	1.74823		2.51708	0.119618
							0.947652	4.52813		0.386329	3.73106		0.40767	0.823972
							1.15855	1.57353		3.32735	0.92839		2.87199	0.590003
							1.47707	5.74059		2.90152	2.42224		1.96437	0.42195
							2.5104	2.25827		4.29533	1.21849		1.71101	0.539571
							2.03438	7.23108		0.163616	11.3696		0.0804254	1.57232
							2.12132	4.19263		1.25256	5.44367		0.590461	1.29839
							4.33765	6.18182		7.59905	2.16106		1.75188	0.349583
							1.72286	10.101		1.83596	8.44032		1.06565	0.835596
							0.912589	5.94044		2.17824	2.63146		2.38688	0.442973
							2.01559	5.97839		3.22385	13.7866		1.59946	2.30607
							2.44517	8.1362		2.11412	5.27497		0.864611	0.648333
							1.53989	5.91033		2.5654	9.20769		1.66597	1.5579
							0.622709	3.35591		1.95266	8.26321		3.13575	2.46228
							0.814358	5.01891		4.92051	4.8479		6.04219	0.965926
							0.872757	2.96117		3.65238	13.5381		4.18487	4.57187
							1.82652	8.58131		2.96717	11.1842		1.62449	1.30333
							1.39339	6.74876		1.4216	4.59009		1.02024	0.680139
							1.11646	5.9589		3.1531	5.96882		2.8242	1.00166
							1.00573	12.7083		1.93375	14.3957		1.92274	1.13278
							1.88843	1.60428		2.11761	3.95501		1.12136	2.46529
							0.556416	14.2491		3.55753	10.3727		6.39364	0.727954
							1.15428	4.78136		3.2414	3.39918		2.80815	0.710925
							0.195723	2.63472		1.18209	5.2378		6.03958	1.98799
							1.13016	12.2385		2.07194	1.57375		1.83332	0.128591
							0.742221	6.28726		1.96534	2.07192		2.64792	0.329542
							0.755362	7.26102		4.53681	3.47616		6.00613	0.478742
							0.432635	3.59057		2.05406	1.30226		4.74779	0.36269
							0.981859	4.00274		3.31632	6.72135		3.37759	1.67919
							1.11014	15.1712		1.59283	7.1841		1.43481	0.473535
							0.565412	3.5309		3.37085	7.88239		5.96175	2.2324
							0.997007	6.20002		9.52425	8.2313		9.55285	1.32762
							0.667098	9.21898		1.48254	7.64224		2.22238	0.828968
							3.82877	4.31239		3.20699	4.93028		0.837602	1.14328
							1.14847	4.45503		1.25483	15.3115		1.09261	3.43689
							1.70981	4.95876		2.0437	12.156		1.19528	2.45142
							1.06413	4.13856		1.87591	10.3686		1.76286	2.50536
							0.678114	3.30689		2.55377	9.03364		3.766	2.73176
							0.383733	2.69806		5.04172	4.36507		13.1386	1.61785
							0.380437	2.04369		3.41596	9.39148		8.97905	4.59535
							1.56537	5.61413		5.22851	3.16917		3.34012	0.564499
							12.6489	4.10307		2.74876	5.79989		0.217312	1.41355
							4.91641	5.77623		5.58231	8.62243		1.13544	1.49274
							13.506	4.68221		5.12528	6.6297		0.379482	1.41593
							10.5644	6.21169		8.02523	2.10112		0.759647	0.338252
							14.1338	5.25276		8.38024	10.0987		0.592921	1.92255
							11.3957	3.73596		6.34646	3.63281		0.556918	0.972392
							4.25535	3.58858		2.56201	6.00611		0.602067	1.67367
							8.58701	10.2411		2.77891	3.67008		0.323618	0.358368
							8.71448	5.20513		0.902313	4.03171		0.103542	0.774564
							2.7423	10.1725		4.21121	10.7191		1.53565	1.05374
							15.0691	5.84992		7.98334	9.62219		0.529781	1.64484
							12.1179	7.41414		3.60058	16.6231		0.297129	2.24208
							51.3241	1.51903		2.76744	5.00948		0.0539209	3.29783
							56.9082	3.58171		1.64385	5.47786		0.0288861	1.5294
							77.0699	10.2717		1.20132	6.91916		0.0155874	0.673614
							30.4432	5.29882		2.5079	6.2467		0.0823796	1.17889
							25.0127	6.22264		3.86664	8.43388		0.154587	1.35535
							11.826	6.78846		3.03001	6.95635		0.256215	1.02473
							39.095	9.63331		0.867927	6.41642		0.0222004	0.666065
							22.856	4.79628		1.72065	15.8476		0.0752824	3.30414
							14.5207	5.8612		2.98775	2.15448		0.205758	0.367583
							80.6931	4.4072		1.59489	2.98619		0.0197648	0.67757
							53.9915	8.30339		3.58895	4.90754		0.0664725	0.591029
							15.2131	13.2807		1.75906	2.53597		0.115628	0.190951
							19.4992	5.34369		2.01041	1.54974		0.103102	0.290014
							15.3347	8.52056		2.01947	0.048888		0.131693	0.00573765
							13.2384	9.69402		1.5291	12.838		0.115505	1.32433
							22.2922	8.22993		1.3363	7.83947		0.0599449	0.952557
							8.00585	5.78033		1.79558	8.32218		0.224284	1.43974
							9.90492	3.08066		2.8323	2.69166		0.285949	0.873727
							7.74075	6.46873		3.27842	5.688		0.423527	0.879307
							7.29846	7.88727		1.89458	0.975781		0.259587	0.123716
							11.7059	5.47631		2.14259	0.257229		0.183035	0.0469712
							9.28359	7.67795		2.9742	3.09268		0.320372	0.4028
							7.99111	5.19751		1.27457	1.81443		0.159499	0.349096
							7.76398	5.1119		3.10933	0.687229		0.400482	0.134437
							4.39343	3.4103		1.62547	1.88099		0.369978	0.551563
							13.6727	13.6472		1.4719	10.7092		0.107652	0.784715
							6.41651	7.02877		1.97828	4.55791		0.30831	0.648465
							4.53522	6.63377		1.49582	1.77447		0.329824	0.26749
							7.70725	12.0153		1.85385	4.65712		0.240533	0.387598
							5.52838	2.55198		1.69179	1.64262		0.30602	0.643667
							7.15652	3.8005		1.76125	4.67409		0.246104	1.22986
							7.82641	10.2555		1.28386	6.78243		0.164042	0.661346
							2.59741	9.21648		1.18621	3.31168		0.456691	0.359321
							7.78448	4.80014		1.91334	6.81094		0.245788	1.4189
							4.82674	6.44592		2.45216	3.99668		0.508036	0.620032
							7.1653	5.89764		1.3564	9.90168		0.189301	1.67892
							12.8173	5.40571		2.26139	2.0128		0.176432	0.372347
							8.01454	1.09219		1.86728	0.764615		0.232986	0.700071
							8.9328	8.68875		1.43968	2.82694		0.161167	0.325357
							7.69251	8.73704		1.28372	3.80463		0.16688	0.435459
							2.5758	4.91274		1.86984	1.91255		0.725929	0.389305
							12.5993	5.93923		1.83381	8.43858		0.145549	1.42082
							14.9346	5.49229		3.54902	2.0994		0.237638	0.382245
							9.42608	17.037		3.08253	9.4509		0.327021	0.554727
								5.66589			2.33939			0.41289
								9.31417			6.67493			0.716643
								6.5463			9.87077			1.50784
								2.01014			3.00602			1.49543
								4.64545			1.71293			0.368733
								10.2143			4.12056			0.40341
								3.46673			2.90982			0.839356
								4.15018			1.76173			0.424494
								10.6438			6.50133			0.61081
								4.37937			2.71532			0.620026
								9.76924			1.82315			0.186622
								11.5124			3.18191			0.276389
								1.78166			2.1428			1.2027
								16.6303			5.18401			0.311722
								6.01707			4.31056			0.716389
								9.13949			2.22113			0.243025
								11.6224			6.65304			0.572432
								11.2599			2.67654			0.237706
								5.71128			4.53729			0.794444
								3.23519			2.76905			0.855916
								6.56589			1.96635			0.29948
								11.3133			3.11677			0.275497
								5.15759			2.90986			0.564189
								5.61194			2.36097			0.420704
								7.81414			2.03399			0.260297
								3.97143			-0.383806			-0.0966418
								16.3172			5.44335			0.333595
								13.3407			2.38918			0.17909
								10.0642			4.78628			0.475575
								19.6747			12.3161			0.625988
								12.2528			5.46522			0.44604
								12.6001			6.91754			0.549008
								7.5262			4.13734			0.549725
								3.17816			4.15716			1.30804
								4.86823			2.84249			0.583885
								3.28332			0.702206			0.213871
								13.3713			4.1164			0.307854
								6.06393			1.52565			0.251595
								2.68952			5.23558			1.94666
								2.51315			2.25571			0.897565
								5.06807			3.17927			0.627314
								3.70377			1.51195			0.40822
								10.1512			1.52309			0.150041
								7.32908			1.78865			0.244049
								4.197			1.10919			0.264282
								3.87568			6.97322			1.79923
								6.68674			3.21378			0.48062
								11.2857			8.03193			0.711693
								8.42982			0.863986			0.102492
								18.1158			11.724			0.647169
								9.9457			0.39484			0.0396996
								8.57805			0.998176			0.116364
								11.3494			2.75068			0.242363
								9.01794			2.5244			0.279931
								20.8007			1.77487			0.0853276
								6.55323			1.18497			0.180822
								5.43766			2.46303			0.452958
								9.72655			1.52994			0.157295
								5.90276			1.08536			0.183873
								11.501			5.92391			0.515079
								3.8897			2.43712			0.626558
								7.34765			2.46071			0.334898
								13.0587			2.54896			0.195193
								10.8596			2.59049			0.238544
								6.55847			4.7138			0.718736
								5.41641			1.06558			0.196732
								8.31502			1.84587			0.221993
								12.4687			4.91212			0.393955
								7.81772			2.15951			0.276232
								7.53751			5.06611			0.67212

## Sheet: Figure6
		6b - Vessel diameter by depth																																									6d - Arteriole length			6d - Arteriole diam			6e - Last arteriole length
		HC																				V1																					HC	V1		HC	V1		HC
	binCentre:	10	30	50	70	90	110	130	150	170	190	210	230	250	270	290	310	330	350	370	390	10	30	50	70	90	110	130	150	170	190	210	230	250	270	290	310	330	350	370	390		201.15	281.05		30.96	25.75		56.556
	diam:	3	23.686	12.66	10.928	3.154	49.36	21.626	8	13.278	6.572	6.104	7.424	25.626	7.118	9.156	8.554	14.838	46.034	8.99	6.944	4	4.068	6.03	6.004	6.882	5.536	5.204	6	6.166	6.284	6.604	9.344	7.926	7.406	6.27	8.008						93.95	295.85		22.52	30.42		55.206
		2.09	18	20.866	27.848	7.208	26.232	13.1	12.838	4.5	12.694	32.018	4.5	7.588	10.754	8.884	7.438	10.36	7	5.204	11.388	4	45.3	5.204	15.466	3	8.018	2.666	7.036	8.28	5.468	6.204	6	7.558	7.406	12.812	4						243.47	119.43		19.25	29.98		99.287
		4	10	11.95	20.77	10.14	28.87	4	15.25	7.714	38.23	5.754	4	7.98	7.668	10.928	12.876	3.846	9.552	14.482	7.204	3	7.47	3.734	8.746	24.528	7.406	5.87	7.388	3.334	4.082	8.008	10.936	6.458	4.562	6.204	3						117.22	63.44		24.37	22.42		42.386
		2.096	14.888	9.474	29.624	9.762	14.902	3	9.988	49.574	25.45	11.088	4	6	8.208	28.876	12.876	4.234	13.958	3	3.6	2.666	17.112	24.818	6.506	19.004	4	6.632	7.2	4	6.102	5.706	9.61	10.644	8.542	6.804	6.502						114.72	184.47		22.92	25.66		88.6
		2.286	13.264	14.762	16.476	11.782	7.742	5.334	3	17.63	11.52	7.604	14.46	8	8.308	26.124	12.876	10	4	3	32.524	4	17.842	20.102	8.746	6.126	5.204	7.722	5.866	4	8.362	6.204	4.5	5.198	4	6.204	3						180.78	328.17		11.35	24.33		187.905
		2.5	4.082	31.916	7.246	8.132	22.576	9.762	4	4.516	9.046	4	10.484	4	11.946	7.906	12.876	7	2.666	3	4	4	7.206	5.938	13.98	20.356	6.036	5.92	7.204	8.406	6.006	17.086	3	14.336	7.398	5	8.096						476.07	225.14		17.62	21.59		154.533
		2.5	5	4.666	3	2.4	7.396	12.794	13.49	8	9.988	11.52	3.334	3	18.482	4.238	5.776	4	12.568	5.196	4.942	4	6.726	43.226	6.804	10.794	5.102	7.474	5.804	3	4.8	11.04	17.542	32.604	4	4.25	6.248						56.25	271.11		16.72	17.18
		2.666	3	4.922	4	4	4	7.334	4	14.952	6.994	11.52	4	5.602	2.5	7.82	23.934	4	4.964	4	11.554	2.5	11.102	8.788	8.406	6	5	8.6	4.136	5.204	4	12.21	3	14.358	32.88	2.666	20.392						46.88	41.99		16.33	22.13
		3	5	4.734	4	5.226	9.61	8.926	7.712	7.346	7.468	51.564	4	4	3	9.776	29.55	4.24	3.5	3.816	7.588	4	16.97	8.8	3	5.204	18.634	12.416	9.61	5.704	3.84	13.71	12.946	3.944	7.462	4	6.882						71.22	83.71		11.21	21.34
		2.666	5	4.068	9.016	6.204	15.466	5.636	4.8	12.274	3	10.488	4	3.334	8.406	4.904	2.666	5.164	3	3.214	28.71	4	7.208	8.388	9.61	9.582	6.304	4.712	3	4	5.048	20.948	33.124	6.05	18.896	4.564	9.228						58.04	210.21		6.6	17.59
		4	3.6	5	7.478	9.522	8.48	7.57	13.644	4	3	4	4.31	9.406	4	11.088	3	2.5	10.954	17.52	4	4	19.308	9.61	15.58	36.462	5.536	3.352	5.602	8.456	6.698	16.978	4	9.246	6.926	7.48	4.252						277.56	212.38		33.02	13.36
		4	7.204	4	8.604	6.604	8.49	4.734	5.924	3	3	3	3	5	3	5.6	4	6.464	5.258	4	4	3	34.864	10.182	2.666	9.356	3	3	12.406	3.8	4	19.218	9.58	8.16	6.538	5.958	7.714						216.95	90.4		13.78	15.74
		3	7.204	4	4	18.088	7.216	4	25.758	4	4	5.468	5.464	3	6.204	26.234	4.46	10.37	3.334	4.618	27.238	2.666	13.734	5.204	5.886	7.906	14.288	4	4.852	7.078	15.348	3.602	7.07	8.306	3	3.87	4.148						244.52	293.4		16.72	16.47
		3	3	4	4	3.66	16.05	2.8	7.064	2.666	4	2.4	4.286	7.558	3	18.91	3.236	2.286	9.044	18.15	5.378	4	6.74	8.406	3	5.002	7.376	3	7.338	5.032	16.194	5.468	3	6.938	4.204	4.804	9.428						52.46	48.47		9.61	17.67
		3	6.102	4	2.56	9.522	9.178	3.068	11.898	4	4.49	7.194	7.228	8.558	4	4.162	6.204	5.214	4.054	14.854	7.962	4	47.896	10.302	4	5.98	3	5.204	9.61	4.1	25.028	11.666	4	4	3.9	3	7.474						129.32	41.02		11.55	49.58
		3	4	4	2.5	3.66	12.064	12.924	5	5.75	5.38	3	7.354	4	4	4	3	2.334	3.142	3.602	6.62	4	24.182	45.924	4	10.508	5	4.136	9.394	4	37.452	6.096	8	4	28.468	3.68	9.05						113.48	22.32		9.34	16.51
		2.4	3	4	4.382	13.696	6.426	5.77	6	3.64	5.928	3	8	6	4	3	5.118	2.5	5.468	6.368	4.602	3	6.704	22.614	7.17	8.276	8.406	5.522	9.174	4	2.824	5.754	4	9.124	7.422	7.85	4						77.94	244.29		32.99	16.22
		2.334	4	3.088	7.564	11.776	3.904	12.894	9.094	4	3.732	3	4	4	4	3	10.682	2.666	4	4.31	2.64	3	41.256	38.12	5.204	12.988	7	3.714	4.466	7.038	14.414	4.204	7.368	9.472	6.812	4	9.714						142.84	55.29		13.24	43.6
		2.5	4	3.068	19.692	4	5.12	3	10.546	6.418	3.642	6	5.882	8.406	6.742	4.136	15.014	4.31	4.854	10.688	5.476	4	27.784	21.006	6.164	32.934	6.204	4.102	4	5.19	13.59	3.832	4	7.422	6.248	5.01	8.406						40.44	179.02		16.63	10.49
		2.666	8.464	9.1	3.5	4	3.334	6.906	3.002	5.456	5.928	5	4.944	3	5.552	5	18.106	2.666	4.976	11.368	12.756	4	9.61	7.204	15.378	26.96	4	5.602	14.456	4.204	3	3	4	3.9	4.598	7.76	7.204						233.39	54.39		29.9	17.54
		2.666	2.5	4.154	3.334	19.974	8.394	12.782	10.966	16.726	7.392	6.9	5.632	4	4	3	3	5.5	4.856	4	31.882	2.5	12.372	25.316	7.474	9.434	3	9.55	8.744	5.468	3.844	4	4	7.422	5.598	4.466	6.672						69.39	81.29		18.89	13.49
		2.666	10.43	5.02	4.942	6.226	19.814	6.136	6.704	4	8.412	11.79	3.562	6.406	4.916	4	3	10.796	10.034	6	3	2.5	3	12.366	35.386	6.544	6.698	8	7.68	3.328	3.258	4	13.32	7.422	5.2	5.236	4.802						137.56	57.21		23.83	17.75
		3	5	3.274	10.19	14.284	4.4	7.06	5.83	4.906	4	5.464	3.666	5.648	8.068	4	7.638	3	3.708	6.014	3.388	3	22.634	7	12.518	15.834	8.568	4	3.958	4	4.696	4	9.468	3.69	8.406	5.032	2.5						251.57	276.97		19.86	15.79
		4	6.102	4.802	8.406	6.952	5.154	2.4	3.334	3.798	4	4	10.378	5.614	4	5.154	3.132	5.816	3.342	6.88	2.5	4	5.204	4.402	12.904	12.916	8.688	10.908	7.614	4	2.5	8.406	7.516	5.204	5	5.032	7.402							162.1			15.39
		2.666	19.832	4.87	7.204	5.766	8.812	3.844	8.406	3	5.614	3.21	2.5	4.082	11.274	5.496	15.104	16.444	3.832	4	5.808	4	4	4	12.684	3.546	6.398	3.8	6.674	4	4	5.204	5.074	3.604	5.604	4.932	6.33
		2.334	33.814	5	4.226	11.824	17.06	5.578	19.742	2.666	7.858	6.302	6.718	4.602	3.5	11.158	8.022	6.894	2.666	3	3.694	4	7.146	5.732	5.698	4.27	3	7.406	4	8.084	6.338	7.406	5.468	5.032	2.666	7.708	5.17
		3	4.338	6.204	9.61	7.91	7.578	9.412	8.27	8.27	8.318	5.982	4	3.334	5.464	6.16	7.424	8.436	19.67	21.014	10.338	4	5.602	4.698	7.756	4.346	4	4.666	3	5.472	7.204	4.282	8.446	4.25	9.25	4.454	7.004						6h -Pericyte ISD			6j - Cell type distribution
		2.4	8.71	17.71	3.51	12.406	12.438	11.786	2.666	3.334	4.8	5.428	3.642	5.334	3.666	4.618	51.25	9.814	30.462	32.2	3	4	12.122	6.398	4.778	4	13.994	7.316	3	12.558	4	3	22.436	4.25	2.666	5.032	2.5						HC	V1			HC	V1
		2.4	13.29	9.07	9.974	13.292	23.832	10.174	4	3	8.27	8.346	3.334	7.152	3	4	4.666	10.63	7.208	4.594	13.362	4	13.592	9.24	4.16	4	12.392	4	4	4.136	3.2	2.4	7.526	3.466	9.732	3.59	2.5						109.392	99.1221		EP	15	19
		4	5.77	10.918	6.102	25.638	9.108	18.91	6.216	7.126	2.8	4.684	8.712	4	3.5	4.852	2.666	4	3	6.714	2.5	4	41.124	13.118	4	4	5.716	4	4.136	4.788	5.656	4.466	7.628	5.032	11.404	4	4.666						63.2059	94.8655		MP	172	206
		4	22.544	5.126	4.178	17.084	12.144	3.334	2.666	11.314	4.746	8.082	5.812	5.924	3.946	4.962	3.334	4	2.334	5.048	30.902	3	13.29	9.11	7.134	13.448	3.602	11.54	4.602	4	8.228	2.4	7.406	17.294	5.01	7.9	7.74						77.4715	55.9916		TSP	98	154
		4	18.668	10.11	5.678	4.688	4.848	6.244	6.69	3	5.074	2.286	5.832	4.556	2.666	4.624	4	3.334	4	5.63	5.694	4	8.788	19.218	7.036	11.746	10.88	22.44	6	8.54	7.548	4.99	7.37	10.124	13.094	34.008	5.468						112.247	116.905
		4	8.406	6.982	15.826	3.378	6	8.542	9.368	4.232	3	8.53	5.566	4	3.334	4.59	4.846	4	4	13.086	5.8	3	11.088	9.176	30.778	10.74	6	32.032	5.468	5.356	3.466	6.934	4.424	5.598	12.694	11.544	8.27						204.13	64.3402
		4	4.882	6.71	22.964	7.082	8	4	7.204	14.114	3.142	4.482	3.6	4.962	5.952	7	4	4	3	9.486	6.16	3	4	6	22.686	37.06	4	5.938	4.5	5.304	6.598	5.074	4.652	4.998	5	4	5.468						95.5779	75.8122
		3	3.714	9.478	9.676	4.816	5.334	8.518	4.734	11.136	7.604	4.388	5.328	7	6.204	3	3.482	5.204	7.508	5.874	8.572	2.5	21.59	5.572	15.616	10.98	4.482	8.008	4	16.45	5.814	9.896	3.8	11.504	3.602	3.334	14.252						229.358	108.262
		2.334	3.636	6	7	8.758	6.162	5.204	12.438	16.882	2.666	4.5	8.728	7	10.182	5.334	4.28	4.44	4.186	20.25	7.416	3	7.396	4.662	4.27	6.802	3	3.614	3.2	4.598	4.25	10.448	15.212	4.99	4.052	8.548	5.2						124.803	61.5477
		2.25	25.726	3.312	10.232	6.186	4	24.56	10.45	5.072	2.666	2.666	8.644	5	4	7.74	5.008	2.666	3.068	11.942	4.4	5.2	5.118	13.504	5.69	4	5	2.922	3.2	5.376	6.598	5.2	28.022	8.53	5.596	6.184	4.424						118.758	130.023
		4	3	3.87	15.184	7.802	6.882	2.5	9.256	4.068	7.932	6.312	4.272	5	3.464	7.86	7.636	7.512	3.068	11.942	10.034	3.9	7.396	4	5.754	4	25.218	3	5.722	6.954	4.25	7.742	3.602	5.698	5	5.904	7.204						60.4151	113.573
		4	5.752	2.882	7.33	11.34	6	8.77	7.616	4	7.044	11.278	8.182	5.102	7.08	7.174	15.434	4.398	18.026	4	4.618	3.9	8.756	3	4	4	4	6.044	9.458	3.58	5.2	4.998	5.2	16.178	6.204	8.204	4.11						54.3908	135.297
		3	8	7.042	4.906	5.204	5.044	4.904	5.704	13.118	5.426	9.742	11.26	3.5	19.736	5.734	4.416	26.078	3	4.478	6.528	3.466	8.276	4	4	9.426	4.05	5.208	10.528	4.91	9.526	4.91	5.2	6.47	7.406	6.204	4.204						40.4227	113.345
		2.5	5.334	3	4.8	3	8.044	29.644	5.172	6.688	4.562	4.666	14.102	4.086	4.78	5	5.846	3.846	6.45	14.784	7.734	3.25	32.448	4.562	4	10.064	2.134	4	10.02	6.478	3.424	4.398	5.032	8.304	5.204	4	9.914						72.758	83.0359
		2.666	6.102	4.5	8.832	14.034	19.696	14.978	13.944	6.652	6.684	5	9.93	26.832	5.65	3	15.506	7.618	3.984	6.928	5.124	3.9	29.892	3	46.54	11.296	7.314	4	4.984	11.77	10.738	4.136	3.466	12.812	5.468	5.074	3.002						323.555	41.875
		2.8	10	30.13	3.714	12.62	7.892	2.734	19.346	4.772	3	2.5	7.472	13.76	4.666	3	22.594	13.382	6.61	3.5	22.498	3.9	3	4	3	5.598	2.85	5.102	5.814	2.5	4.562	5.084	5.814	7.1	8.542	3.9	5.204						75.1248	81.8771
		2.8	12.812	26.104	3.2	15.838	9.61	3.156	7	6.198	7.944	9.742	31.396	4	16.33	6.906	10.112	3.602	9.128	4	7.38	5.2	4	4	4	3.25	4.226	19.218	3.25	7.27	13.508	5.572	3.496	6.244	5.514	4.658	4.5						134.565	84.988
		2.428	4	3.602	10	9.036	5.414	11.598	4	9.25	4.572	15.37	5.568	4.666	9.298	3.546	3.454	3	10.814	4	4	3.9	2.5	2.666	4	25.14	4.644	8.048	7.882	6.006	8.324	5.604	4.178	8.788	4	6.692	16.742						403.835	42.6984
		2.5	4	6.504	7.968	2.666	4	4.62	2.666	5.2	6.116	4.168	7.81	47.694	2.666	5.692	8.406	3.602	2.666	10.044	3.62	5.2	4	3	4	6.076	15.354	8.148	15.922	5.66	6.526	4.632	2.756	6.92	5.004	5.468	7.264						121.555	94.7525
		3	5.626	21.57	7.204	5.6	5.488	15.834	5	5.8	23.426	3.732	4.666	4	8.406	6.158	13.876	6.928	3.66	25.314	3	5.2	9.946	3	4	8.534	38.136	5	7.126	4.3	5.074	7.406	4.132	6.298	8.234	5.986	8.542						100.833	117.933
		3.334	24.62	11.336	3	20.342	8.022	7.628	6	6	2.5	5.894	10.598	4	10.368	4.016	9.938	6.114	5.664	6.826	7.318	5.2	24.808	3	2.8	64.462	3.154	2.334	8.226	9.238	5.074	16.488	6.058	7.094	4.814	5.032	6.346						33.9563	60.389
		3.334	6.534	8.95	19.218	23.43	4.684	6.584	8	4	4.696	6.274	7.84	4	3.362	11.908	18.286	5.214	9.122	25.966	3	3.9	13.184	3	3	3.478	8.768	4	6.804	7.706	3.9	3.602	7.748	17.426	3.88	5.814	6.478						81.6331	188.871
		3.334	7.558	3.5	14.12	4.602	4.666	5.5	6	9.642	9.436	6.482	6.51	6	4	9.378	9.47	2.63	28.272	14.086	9.856	5.2	38.71	3	3	6.714	5.074	4	4.102	3.424	5.074	3.602	4.424	7.564	5.598	5.69	7.26						116.153	92.9098
		3	10.858	4.602	2.872	12.626	3.326	5.204	3	8.102	7.982	6.716	20.232	4	9.438	4.562	5	2.666	23.102	11.528	4.722	4	5.766	3	7.474	5.804	3.9	4	7.332	7.124	3.9	6.042	4.482	4.94	4.932	5.468	6.408						36.1498	47.9813
		4	7.706	2.944	6	10.714	12.286	2.666	2.666	5.464	6	13.354	3.642	7.752	6.994	8.406	3	4.142	7.434	54.174	5	4	19.02	3	7.204	4.466	5.074	3.05	11.162	16.406	2.4	36.346	5.266	8.046	21.508	4	12.982						157.491	38.9192
		3	3.334	6.32	6.27	4.718	11.894	6.402	4	5.708	3.6	7.776	15.022	3.484	6.976	5.236	4.728	6.28	4	7.612	5.464	3	9.814	3	5.784	3.8	3.9	5.074	6.118	4.312	8.01	7.406	7.072	8.42	5.838	4	16.47						66.5101	43.8891
		2.888	2.666	4.286	4.474	4.068	15.94	8.204	8.842	14.308	4	13.552	3	7.59	5	6	2.99	10.23	4.204	6.5	2.666	3	10.66	3	3	3.068	4.424	6.248	3.306	11.658	6.032	6.294	6.244	5.074	5.436	8.832	7.01						94.5954	119.117
		4	5.83	12.682	4.338	10.924	6	3.5	3	4.666	4	6.52	4	4	3	4	14.934	44.622	3	4.976	4.214	2.286	3	4	5	2.666	4.454	9.472	6.742	8.406	7.186	8.84	8.542	5.524	7.016	6.384	8.42						97.0346	142.999
		3.6	5	6	6.88	13.598	18.342	4	5.932	2.666	9.774	5.684	3	3.136	7	4	3.518	6.88	6.172	7.722	3.228	4	6.698	3	6.446	2.666	6.248	3.9	7.558	5.118	7.98	4.06	4.802	4.978	4.8	4.35	4						39.6339	143.347
		6	3	3	6.066	17.884	10.582	4.402	8.298	5.02	4.134	5.79	4.358	8.26	7.468	8.488	4.312	4	4.73	9.39	11.334	4	4	9.074	3.998	8.542	6.27	5.64	5.022	27.916	4.482	4.468	4	6.784	12.33	5.472	4						107.293	101.738
		3.6	4.392	5.604	20.852	26.25	2.8	10.948	10.304	5	6.09	8.406	7.392	26.046	2.666	7.28	26.296	9.384	4.798	9.702	3.294	4	4	12.374	7.626	4.502	18.4	5.356	3	7.748	7.406	6.466	6.266	6.598	5.15	6.69	4						91.7997	64.1334
		4	8.298	6	5.282	17.536	3	8.406	2.4	3.848	6.228	6	3.572	4.602	2.666	4	5.204	6.406	5.646	6.048	6.258	3	3	4	4.998	3.2	6.962	5.328	4.976	7.602	4.082	6.454	10.08	5.074	5.124	2.948	4						170.09	44.9051
		6	29.908	3	12.342	9.148	6.12	4	3	5.428	5.946	8	4.618	2.4	4.99	4	20.52	4	3	12.392	5.71	3	3	56.724	6.978	5.814	11.616	5.362	4.982	5.316	4.838	2.666	5.846	19.35	5.814	4.472	4						171.157	121.804
		4	9	5.204	4.768	13.998	2.334	4	6	8.424	3.572	8	5.096	4	5.61	6	4	3.5	6.216	7.862	13.326	4	5	7.406	51.846	3.696	7.192	5.372	4.094	5.32	6	11.598	7.74	8.89	5.032	6.828	4						90.3711	82.4071
		4	5.732	4.234	11.114	5.762	4	4.888	4.424	8.838	7.724	3.148	20.162	3	8.25	5.204	3.87	3	11.06	6.83	6	2.5	3	7.406	5.752	5.068	4	7.324	5.2	5.102	3	12.922	4.338	6.598	4.528	3.836	5.788						105.237	151.999
		3.334	16.694	3	12.17	3	4	2.5	3.81	8.446	8.564	7.078	5.292	3	3.334	3.478	6.238	3	6.142	4.908	8.712	3	5	9.558	4.708	3	5.102	5.37	7.548	6.35	5.32	6.004	5.93	6.248	4.998	5.938	4						70.5025	88.631
		6	6.686	3.5	7.186	2.5	7.686	3.068	5.204	10.154	5.55	4.372	5.728	6.726	3.334	6.858	4	4	32.576	4.5	6	3	3	4.64	10.846	4.882	3	4	5.2	9.57	4.974	4	3.51	7.422	4.528	4.998	3.12						130.507	55.9125
		2.666	4.392	5.434	13.056	2.4	4	5.378	15	8.38	8.872	6.83	4.48	6	4.334	3.468	4.976	3.726	4	4.666	2.4	3	3	3.54	3.466	41	8.406	7.176	3.2	4	6.978	4	5.036	4.544	5.032	17.05	7.414						98.7112	58.7941
		3	6.804	5.652	8.274	4	7.162	8.328	7	7.6	19.978	7.948	4.036	5.66	6.144	4	3.572	2.8	4.186	4	4	3	3	3.25	12.216	10.34	2.734	6.27	4.444	6.062	3.466	4	4	6.598	5	5.55	3						114.586	57.4446
		3.454	4.8	5.204	6.204	4.602	15.052	2.91	3.602	6.006	3.5	4.186	20.152	5.396	8.084	6.726	5.728	12.564	4	5.724	5.536	2.286	4	30.478	4	5.698	3.136	6	8.864	8.734	8.316	4.712	5.682	4.424	3	5.204	3.426						126.736	189.095
		4	6.204	4	6.884	9.928	17.018	27.582	11.164	5.44	8.55	4	18.944	5.252	5.166	3.934	4.53	4.556	10.822	4	24.748	2.5	8.988	5.004	68.038	3.602	7.916	6.938	12.122	5.714	8.906	7.398	3.334	6.248	11.364	12.276	9.454						119.062	39.7683
		3.334	4.858	4	7.982	12.836	3.38	7.04	7.458	6.982	5.444	6.928	17.126	4.5	8	9.056	12.922	11.882	4.12	4	3	3	6.204	9.366	16.432	4.204	6	5.598	7.864	12.67	6.806	15.268	5.468	5.2	10.366	4.392	4.298						77.4288	43.1316
		5	10	6.97	12.946	6.8	15.446	5.79	2.682	5.734	5	8	8.944	6.16	13.52	11.012	4.976	4.4	2.666	4	4	2.5	3	18.014	6.042	3	5.978	3.068	5.044	5.166	6.868	11.674	9.598	5.578	4	5.074	3.9						55.597	140.401
		5	7.204	3.6	3.682	16.324	17.788	4	9.64	4	6	3.386	27.454	4.452	6.204	22.486	4.954	14.532	2.666	3.11	4	2.5	3	39.816	9.242	3	6.286	15.308	12	6.242	9.46	3.388	3.9	6	6.224	5.772	3.5						116.097	88.7229
		5	4	3.682	5.204	6.982	3	9.406	11.448	3	3.388	4.732	7.068	5.636	8.132	7.11	8.638	6	3.928	20.822	4.204	3	3	3.628	7.674	11.248	3.602	5.998	6.614	8.526	5.762	4.85	6.248	10.71	2.666	6.248	3.5						164.83	96.9237
		3.666	10.256	8	3	4	16.37	11.616	6.352	3	5.464	7.974	4.734	2.666	8.204	4.804	7.938	4.4	10.56	5.448	3	2.5	3	5.224	7.742	8.98	2.882	4.536	6.806	6.966	5.362	7.688	6.248	20.948	5.598	5.814	22.962						135.074	145.008
		4.666	13.434	6.404	3.6	4	15.274	5	10.872	6.704	8.374	4.31	4	9.048	6	4	9.122	4	4	10.096	6.928	3	4	6.716	6.248	3	7.178	4.136	5.604	5.41	5.362	5.598	20.352	8.672	5.204	3.424	6.204						57.0268	103.026
		3.066	5.938	13.922	7.264	3.688	13.386	6.604	2.624	7.204	6.116	3.78	7.552	4.088	8	10.196	16.604	4.652	4	4	2.5	3	4.85	3.48	6.248	6.098	5.432	5.2	5.044	6.61	12	6.224	9.61	6.874	4.528	5.2	5.102						148.781	73.5217
		4.4	6.302	18.048	16	4	10.404	5.678	11.224	4	6.498	17.602	6.53	5.484	4.756	8.542	2.666	4.31	2.444	9.68	4.392	2.334	2.4	4.268	6.062	5.758	3.602	4.25	6	6.16	7.264	4.714	5.204	7.204	7.27	7.156	25.102						41.7028	69.3792
		4.4	3	10.108	4.904	3	3	3.296	4	4	2.666	8.398	7.854	8.356	7.14	5.184	10.224	3.708	2.334	4	6.536	2.666	2.4	3.35	8.542	5.916	4.8	6.028	5.762	4	4.882	5.334	9.61	9.61	5.074	8.132	3.858						130.256	109.252
		4.068	13.416	9.126	2.858	5.88	6.684	7.202	4	3.732	3.6	4.734	2.5	12.406	3	18.628	5.694	4	4.666	4.714	4.618	2.5	3.25	4.704	4.802	7.084	4.91	7.714	5.362	5.216	4.8	6.376	6.794	11.956	7.422	12.978	7.968						41.3531	112.151
		4.182	4	5	4	7.34	7.422	6.336	12.134	13.918	15.326	13.84	4	8	4	8	9.606	5.68	39.546	4	2.8	2.5	14.464	4.398	5.084	7.81	4.25	4.136	7.688	7.16	6.696	6.022	3.146	4.64	5.928	5.204	4.058						63.0743	47.1345
		4.166	10.176	8.628	8.128	22.57	9.756	17.61	9.264	7.73	4.334	5.704	9.856	15	4	8.204	22.064	3	10.782	9.044	20.476	3	6.064	4.976	7.196	2.572	6.09	7.27	8.542	12.506	7.526	3.334	3	7.958	3.9	9.712	6.106						48.3784	77.462
		4.666	35.832	3.616	8.356	3.5	6	10.75	3.038	7.322	2.334	2.286	6.746	3.334	4	10	6.304	3.236	12.406	10.246	3.2	2.666	4.96	11.35	2.666	3.232	8.108	5.114	3.2	17.61	9.904	4.25	4.204	2.666	8.064	5.954	6.2						54.0121	83.0543
		5	6	11.238	3.5	7.238	4.668	5.334	7.406	4	5.972	12.696	7.392	4	4.964	5.802	4.072	3.602	5.034	9.044	13.29	3	16.494	13.976	2.666	3.568	6.228	6.868	5.762	4.8	11.732	12.994	7.204	3.52	3.468	4.468	9.144						58.8683	123.363
		4.8	5.014	12.464	4	4	6.132	5.604	3.858	3	8.138	5	3	5.704	12.004	4	4.734	3	2.8	26.002	11.042	4	5.57	6.136	4	10.662	6.606	9.204	4	6.252	9.674	5.46	6	7.156	7.824	3	16.27						55.0377	33.2227
		3.778	28.352	4.494	4	2.666	6.938	6	9.434	4.138	16.29	5	4	5	5.286	4	2.934	3.98	5.594	57.374	7.304	4	16.202	4.714	4.314	2.5	6.528	9	7.53	3.316	6.048	6.992	5.032	6.536	4.208	4.25	8						41.8327	44.9814
		6	12.47	9.634	4	8.908	6.446	4.666	13.844	5.986	8.286	7.204	9.014	4	6.292	4	6.6	5.62	3.5	60.736	5.464	4	4.314	7.382	19.768	8.934	24.472	6	15.628	11.316	3.468	4.948	3.466	4	7.62	8.096	7.406						111.722	42.6397
		4.572	6.204	18.004	4	6.644	6.98	6.136	13.388	6.702	7.592	3	13.11	3.64	6.54	4	5.458	5.288	4.116	12.596	11.092	2.4	22.468	2.666	8.746	6.29	29.738	8.406	12.544	6.806	11.388	3.2	3.854	5.804	7.406	2.5	6.13						59.0901	165.116
		6	6.204	6.136	6.056	4.334	16.806	3.334	3	13.336	3.736	6.338	3.66	6.28	18.384	4	5.134	6.828	19.124	4	7.71	4	4.976	3.334	5.044	4.666	9.306	19.176	10.294	6.492	5.474	5.204	5.01	13.746	7	6.53	6.704						73.9658	84.4135
		3	8.402	8.406	6.928	5.204	8.192	6	3.5	4.684	8	4.956	4.3	6.204	10.418	4.464	4.664	4	5	4	14.518	4	5.814	2.666	57.9	8	6.75	5.188	6.452	4.464	3.346	7.252	5.598	3.466	5.628	28.802	3.334						89.1324	117.404
		4	3.25	12.406	7.258	3	8.704	8.27	10.228	7.31	11.778	6.464	6.034	7	6.312	9.856	8.556	4	17.766	6.776	38.566	3	6.088	7.322	56.9	7.524	12.39	5.49	5.874	8.182	4.67	4.602	6.184	3.366	4.114	16.848	5.068						227.932	89.6103
		3.966	10.956	6	4	6	7	4.79	4.444	4.31	6	5.47	17.522	8.524	11.364	4.232	12.888	3.602	4	8.678	6.43	2.4	7.014	5.596	38.144	9.986	7.656	5.378	7.29	6.266	3.666	4.414	5.604	10.146	11.512	13.602	5						72.168	57.7225
		4	10.776	6.836	21.426	4.8	5.804	3.468	5.258	4	3	5.656	6.46	3	3.5	6.928	4	4	3.5	7.228	36.992	2.4	10.414	2.4	11.004	10.31	6.326	3.602	3.51	5.814	13.36	4.528	4	5.038	5.334	13.558	4						300.346	60.9787
		6	8.406	8.444	6.608	6.806	7.406	2.882	18.556	6	3	2.666	5.562	4	3	19.656	6.204	6.464	3.322	15.014	3.602	2.134	7.976	3.25	8.006	6.56	9.714	4.082	4.462	5.468	3.856	3.9	5.504	5.446	9.056	3.602	5.138						90.7992	79.7793
		4	9.97	5.228	10.964	11.124	6.802	11.21	6.102	6	4	4.262	3	3	3.334	9.086	13.876	4.964	2.5	14.022	13.28	2.4	24.484	5.2	14.012	6	4.136	7.406	4	8.392	5.098	13.844	4.218	7.874	5.692	6.954	6.818						93.2349	173.462
		4	10.114	6	16.444	24.262	17.15	9.004	6.704	4.882	4	8.084	3	4	2.666	13.204	5	3.972	5.884	11.234	9.618	2.4	6.204	6.184	3	4	8.644	3	4	7.594	9.204	3.9	6.804	5.726	5.582	11.786	9.748						37.2574	99.9889
		3.876	7.726	4	32.17	4	5.272	4.588	5.102	7.56	5.754	6.612	3	3	4.674	12.792	7.894	2.5	6.292	4	5.812	1.92	14.178	4.424	3	37.436	9.434	3	8.542	5.494	9.204	3.9	3.102	3.9	4.718	5.1	7.54						48.0977	139.79
		3.786	5.874	19.104	3.966	10.21	3.718	6.102	5.204	9.122	6.928	3.5	4.204	4	10.61	5.808	10.208	5.248	5.526	3.56	4.586	2.134	5.208	8.178	4	6.666	10	8.044	2.666	8.614	6.398	4.47	6.598	8.454	3.602	14.968	17.764						107.633	63.7423
		3.8	4	9.676	18.094	38	6.826	10.07	5	4.696	6.858	2.5	10.876	9.484	3.512	30.222	38.978	2.666	9.792	34.46	6.252	2.4	3.25	8.402	8.414	6.944	4.926	15.026	4	9.61	4.776	3.9	3.034	9.628	3.602	7.406	4.668						36.075	96.5825
		5	9.91	6.078	6.788	11.75	7.474	8.392	3	8.296	6.928	10.296	5.928	4	3	3	3	3.604	15.546	16.826	9.614	2.266	7.74	5.2	5.232	6	9.208	5.654	4	9.61	5.362	4.448	4.998	5.32	5.708	4	4.204						89.9491	70.7213
		3	4.666	7.204	21.37	20.524	3.334	3	4	4.572	3.652	8.956	5.464	5	6	3	3	4.586	5.054	4	3.602	2.5	9.502	6.248	3.722	3.334	12.866	7.664	6.95	8	9.406	6	6.138	6.53	4	3	2.802						91.4142	28.1459
		6	7.706	7.204	26.02	18.236	12.65	7	5.2	6.058	4	4.404	3	8.292	3.518	3	4	5.464	4.666	3.334	6.464	2.286	37.164	6.248	8.636	8.394	4.86	4.398	6.118	3.602	5.074	3.602	2	7.53	4	4.686	7.204						101.828	72.2295
		4.858	5.334	5	8	27.17	5.996	4	4	5.29	4	5.5	6.098	7.324	4.694	6.204	4	2.8	20.036	24.534	18.106	2.286	4.666	6.248	6.868	14.028	4.108	4.656	2.424	6.182	3.9	2.24	7.154	4	4	5.566	9.61						102.256	92.4054
		7	4	5.498	4.402	11.358	16.082	4	4	5.388	17.206	9.318	4.814	5.468	3	7.204	4	4.572	2.666	3.224	15.306	2	3.334	6.248	5.468	25.256	10.796	23.57	4.424	4.804	5.01	7.54	5	4	3	5.068	4						188.074	123.599
		5.6	6.372	13.05	5.016	9.904	12.552	5.638	4	12.238	7.67	10.532	14.158	2.666	5.048	4.204	7.18	6	3.146	3	34.058	2.8	3.334	7.422	9.982	15.614	7.322	18.374	5.598	5.204	5.032	4.618	6.802	4	5.204	3.336	11.572						77.9804	45.256
		3	6.392	10	4	4	6.99	3.334	4	3.792	8.898	8.964	12.224	2.572	22.238	4.148	4	4	5.204	38.608	3.402	2.8	4.932	5.074	5.032	5.204	28.374	5.634	3.836	8.406	3.836	8.544	5.468	18.056	7.968	4.18	4						115.877	75.6154
		4	11	5.786	4.524	5.158	7.328	4.666	4.01	20.888	21.45	8.378	26.96	4	15.606	5.51	19.098	12.284	11.998	10.722	5.736	2.8	9.976	7.422	6.166	5.948	2.89	3.218	3.836	8.406	3.836	5.604	4	11.432	5.204	5.068	4						128.67	35.2505
		4	7.698	3.5	3.334	6.004	5.772	4.904	2.286	30.152	10.048	5.162	15.99	10.652	25.138	20.562	4.256	3.75	4.496	8.632	6.952	3	4.264	14.844	2	6	5.942	3.9	6.304	5.01	5.074	4.244	16.416	11.912	5	2.8	2.888						70.3107	38.7624
		5	11.524	5.38	4	6	11.994	24.93	6.518	7.46	5.552	6	4	3	4.876	10.224	2.666	8.204	6.46	3.5	4	2.5	5.14	3.9	2.424	2.666	5.36	5.478	5	4.424	5.074	4.738	9.664	3.85	4	4.99	5.004						98.1568	77.9685
		5	9.406	13.322	12.672	8.672	28.502	4.29	3.5	4	4.57	12.086	3.908	3	3.87	4	5.356	5.754	19.02	3	2.858	2.5	3.334	5.074	16.848	7.322	6.92	4.136	5	7.438	9.792	10.284	18.066	3.402	3	4.598	11.014						94.7848	52.7234
		4	5	5.166	3	6.27	29.444	12.07	3.334	4	6.138	5	4	17.1	9.694	4	4.264	5.754	5	3.38	4.942	3	2.666	26.708	4	9.196	7.072	4	4.874	6.898	7.422	6.426	15.72	4	5.706	3.35	3.85						75.7724	70.0537
		3.2	12.136	4	14.612	8.518	7.704	18.622	3.068	5.006	3.786	5	5.45	12.802	4.666	4	6.076	2.64	3.334	37.826	7.05	3	2.58	12.464	4.802	3.724	6.938	4.666	20.438	8.542	5.074	3.222	8.85	4	17.234	3.35	2.8						123.697	55.1546
		3	2.666	6.274	19.296	7.264	8	12.902	10.936	6.784	8.61	9.356	4.398	8.762	2.666	4	10.71	5.754	6.556	7.8	22.474	3	4.744	3	8.356	4	3.2	7.072	5.364	3.9	10.612	3.102	13.902	8.406	5.01	2.8	5.5						69.9908	56.7899
		4	3.2	10.306	4	5.87	7.918	10.34	4	4	7.806	5	6.026	13.292	6.004	4	4.118	4.004	8.66	11.356	3.6	2.222	10.236	41.644	6.802	5.234	3.77	8	13.62	8.43	4	3.328	5.778	4	6.346	3.602	7.868						70.9522	121.065
		4.736	12.392	11.982	7	13.156	3.952	11.6	10.508	4.238	3.2	4.802	5.378	7.73	4.308	4	9.692	3.122	4.31	8.038	6.948	2.5	5.71	45.924	7.126	39.21	8.084	8.832	3.466	3.704	9.456	7.21	6.794	4	4.528	4.5	8.542						113.285	85.0729
		4.26	8.776	4	4	6.102	4	9.914	12.02	4.31	6	3.6	7.782	4	4	3.334	5.15	12.94	8.654	3.888	4.696	2.666	7.944	12.082	39.702	4.44	18.602	4	2.802	3.462	16.69	6.366	3.76	4	5.382	6.248	3.466						93.9107	67.423
		3.5	15	8.204	5	5	5.204	12.894	28.274	8.928	3.386	5	17.068	6	3.85	6.266	4.726	7.508	2.666	18.282	6.59	2.134	3.916	9.61	11.862	3.918	23.308	6.85	11.196	6.5	6.938	3.866	5.172	3	4.94	7.422	11.64						54.5746	37.3004
		5.102	9	9.61	5	20.282	8	5.802	6.246	5.408	11.046	4	6.44	4	9.914	4	8	20.914	16.918	8.866	4.804	2.154	3.766	8.206	34.4	4.622	8.796	9.194	6.938	9.194	8.644	4.112	6.248	5.204	20.01	6.248	5.776							115.587
		5.4	10.58	8.406	3.882	10.582	4.734	10.23	14.516	5.504	13.082	3.624	2.666	7.942	4.564	10.092	21.366	4	2.934	2.8	5.326	2.666	6.004	24.972	18.728	7.324	7.406	8.714	2.666	9.26	4.102	3.122	4.23	6.184	5.096	5.938	7.204							123.291
		10	7.962	6.204	6.518	6.776	7	4	8	6.7	9.998	4	7.8	5.468	5.888	8.008	2.666	4	10.308	5.776	3.334	2.666	34.648	13.504	5.882	2	9.61	4.814	4.666	2.882	4.668	5.938	4.06	5.598	4.598	3.9	17.342							51.3726
		10	5.204	2.666	9.034	25.638	5.5	4.666	8.406	13.424	5.232	6	3.714	24.408	3.604	8.406	6	3.334	9.816	3.468	30.362	3.334	5.204	4.75	6	5.504	3	25.072	2.666	2.4	3.434	6.108	7.882	5.488	5.074	4.466	14.718							59.0455
		6	4.602	3.452	8.328	2.8	8.198	15.19	8.406	8.062	3.5	5	4	4	6	3.2	4	3	6.958	3.85	3.596	2.858	5.204	3	9.336	7.406	9.61	35.59	4	5.774	4.862	3.466	7.422	7.854	6.248	6.064	5.898							78.395
		10	5.682	4	7.804	9.99	5.424	4.802	5.334	4.618	9.722	5.05	7.382	7.098	5	5.204	12.732	4	3.958	5.504	8.846	3.334	30.872	3	24.304	7.406	13.446	36.218	6.782	7.11	20.662	17.764	5.074	6.942	5.014	6.136	23.244							204.684
		4	4.5	4	6.704	13.448	7.046	4	6.522	9.03	4.856	4.824	4.4	5.334	4.4	3	8.744	6	6.204	4.44	7.502	3.334	11.918	3	14.928	5.698	9.406	7.468	3.2	7.004	5.378	5.2	5.074	4.15	5.074	4.11	2.5							64.8695
		6	4	3.868	11.004	19.218	8.72	4	5.17	3	8.992	4	6.126	6	5.334	2.91	6.406	16.434	6.202	3.03	4	3.334	12.06	3	11.266	35.274	4	5.776	4.962	4.392	8.18	8.486	5.01	3.466	5.074	5	6.102							70.7204
		4	4	6.752	15.622	12.618	4	3	5.468	3.412	6.082	4	24.102	4	5.568	11.39	9.856	4	7.274	2.8	4	3.334	7.98	3	21.646	5.204	7.712	9.998	6.562	5.598	6.974	7.716	11.178	5.2	5.074	5.204	7.528							27.921
		6	4	6.386	8.146	4	4	2.4	6	3.068	4.364	5	3.2	4.334	5.696	2.666	4.086	2.5	6.826	36.586	5.08	3.334	3	3	5.064	9.766	2.134	7.994	4.938	4.676	6.474	5.198	4.256	5.2	3.9	3	5.734							93.1619
		6	16.568	6.902	5.734	4	4	5.942	3.334	3.562	4.802	7.392	4	3.5	4.664	4.31	4	2.666	3.334	16.718	3	3.334	45.372	3	7.574	3	3.736	7.796	5.646	6.864	5.282	7.374	21.818	5.2	3	5	2.666							116.337
		5.272	9.258	6.35	7.204	11.812	6.62	8.862	9.986	4	6.222	5.928	3.75	4	4.064	8.74	3.648	4.184	28.39	4	4	2.666	7.204	3	17.384	9.746	23.574	4	6.248	9.61	8.25	5.204	3	5.468	16.49	14.808	10.556							142.357
		4.966	23.212	9.684	9.084	4.808	30.954	4	4.944	5.196	3.334	6.928	4	9.61	12.374	2.666	21.14	4	9.148	4	4	3.334	12.416	3	5.47	9.61	5.202	7.486	4.528	5.914	5.752	12.71	6	5.2	5.768	7.78	6.87							66.55
		5.2	7	5.614	10.442	5.156	5.468	4	9.884	2.5	4	9.368	3.508	4	2.834	6.112	4.246	6.112	6.938	26.988	3.732	3.334	6.294	4	4	8.116	18.142	7.74	5.044	6.742	5.468	8.558	4	7.494	16.118	4.622	4							61.088
		5.364	3.602	3.51	21.34	5.6	2.666	4	4	6.16	6.074	6.53	3	4	21.018	4.47	18.29	4.556	2.666	4.06	6.356	3.334	8.096	9.074	4	6.004	8.646	6.27	2.734	4	4	6.53	4	10.246	4.848	4.786	11.744							46.0457
		6.5	6.598	15.644	8.366	7.086	9.044	5.776	9.61	4.734	3.276	7.008	4	7.204	4	6.256	10.248	3.336	4	39.736	15.664	2.666	40.752	19.168	4	3.334	4.528	4	5.23	6.722	6.432	4.5	5.932	5.468	22.028	10.764	8.452							140.675
		5.728	13.166	9.61	9.558	8.276	14.706	4	3	21.292	5.768	3.334	4	8	7.204	25.026	29.244	2.5	3	37.436	7.03	2.666	5.426	3.58	4	5.604	3.334	4	4.42	8.008	5.102	3.85	4.194	2.5	4	7.494	4.954							177.542
		8	14.476	5	6	8.604	6	2.852	15.148	5.22	6.39	5.962	3.5	4	9.508	9	5.57	7.25	4	5.664	4	2.4	8.276	16.442	2.666	9.212	7.072	4.99	3.836	7.406	4	10.628	3.102	8.542	10.706	6.598	3.87							108.921
		4	29.536	3	3	17.094	15.166	12.856	4.136	19.082	2.5	37.494	2.666	10.876	6	4.902	32.804	3.908	4	10.134	12.094	3.2	6.698	9.036	9.426	9.29	9.426	28.02	15.034	4.722	4.932	13.414	4.504	10.35	4.882	5.2	3.282							59.6903
		7	14.93	5	4	13.172	21.306	2.666	2.666	30.48	6.772	4	6.252	4	4	2.572	15.66	3	4	8.628	3.142	2.56	4	9.18	10.406	6.938	3.334	3.904	26.742	10.796	5.498	12.378	15.212	6.184	6.83	5.814	2.756							92.8469
		5	7.758	8.638	7.204	8.278	5.704	4	3.068	5.234	16.666	12.384	11.792	2.666	4.344	6	17.17	19.322	2.666	4	5.576	2.8	3	36.82	4	11.258	41.316	8.652	8.082	4.698	5.132	17.382	5.45	8.53	7.386	5.52	4.27							87.2777
		3.6	4.058	5.748	3	9.762	7.938	6	10.68	8.854	12.274	3	8.468	3	7.37	4	5.804	20.708	5.456	11.666	5.914	3.466	3	6.26	6.19	5.5	5.428	3.756	13.126	7.398	5.988	3.578	9.172	3.9	20.786	7.046	7.22							143.799
		3	14.712	9.326	5.068	6	6.502	6.786	2.166	4	3	4.96	4.464	5.928	36.172	6.666	6.634	12.556	7.124	4.824	5.688	3.466	3	4.344	37.036	8.84	4.06	3.688	6.938	5.118	5.198	3.602	8.39	6.264	14.01	5.312	22.622							50.4962
		4.982	4.482	8.542	4	15.706	7.946	6	4	5	6.656	5.584	5.652	6.006	5	20.188	21.794	3.102	4	10.686	3.924	4	3	12	2.134	8.096	3.59	5.534	10.406	4.698	8.284	5.204	3.6	7.96	7.458	6.756	8.406							30.3577
		4.462	6.938	10.788	4	7	8.42	3	5.536	4	4.914	4.642	6.57	13.164	6	3	12.8	8.444	4	3.968	13.096	4	3	5.778	6.184	4	9.026	3.836	7.204	7.578	5.198	4.312	5	7.28	7.288	10.47	2.666							69.0328
		3.334	8.406	18	5	6	10.616	12.934	5.652	3	5.468	4	4	2.4	6.204	4	4	6	10.964	18.248	8.97	4	2.8	40.098	7.708	3.2	3.858	7.018	5.578	9.332	4	6.986	4	4.136	10.31	7.072	4							90.095
		4	6.402	6.504	6	7.204	12.664	27.132	9.76	4	2.666	5.428	7.382	4.36	4	4	13.876	4	16.268	8.504	4	3	40.15	7.276	6.806	4.85	10.3	12.106	4	3.602	19.902	4.004	4	4	4.8	2.8	5.222							97.5554
		3.334	10.952	4	6	4	4	7.076	39.444	2.5	5.286	4	6.768	17.272	3.5	8.644	9.25	4	11.598	40.74	2.8	4	7.218	8.324	22.92	5.126	35.102	10.334	6.004	5.204	24.812	4.29	7.638	6.782	4.998	4	22.912							58.6852
		5.036	16.53	6.27	4	4	4.942	19.824	15.548	8.184	6.57	5.928	4.138	25.736	4	3	6.562	4	3	46.952	4.034	3	8.478	7.322	3.266	32.68	3.678	7	6.648	4.478	13.888	9.61	6.958	4.876	9.666	4	9.406							28.6589
		4	24.378	6.562	4	4.802	3.258	5.682	12.406	5.024	4	6.292	5.606	5.496	3	2.666	6	2.534	4	6.028	3.972	4	3.9	8.406	6.126	3.836	2.8	7.204	4.802	6.706	14.34	5.102	2.134	9.786	5.598	7.126	6.204							25.8221
		5.682	9.61	3.2	3.916	3	4.598	4.49	3.956	6.294	9.284	5.626	5.072	7.43	4	6.666	3	4.794	3	2.666	4	4	4.686	5.044	4.2	4.98	4.148	6.204	7.204	3	4.772	4	16.478	15.984	5.396	13.18	6.204							31.1258
		7	4.554	4	6.892	10.406	5.306	6	4.992	4.13	13.396	10.812	3.5	5.87	3	4	4	7.4	5.946	6.666	4	3.2	26.398	12.812	3.342	12.198	2.5	5.998	4	4	5.79	4	3.9	17.132	5.464	6.244	10.64							39.3909
		6	3	11.26	2.8	3	6.068	5.156	3	6.284	4.5	13.544	6.57	4	3.89	3.988	4	4.434	4.4	7.986	4.964	3	4.522	59.896	3.674	9.34	2.7	6.204	5.902	4	4	4	4.06	9.026	6	6.06	7.398							239.887
		5.602	6.204	8.508	4.602	2.666	4	6.136	4	12.964	4.5	4.882	4.976	7	5.392	4.804	6.632	5	4.536	7.284	33.244	3	18.914	4	29.686	7.864	5.074	11.51	6.578	4	7.116	4	6.476	6.482	3.5	8.64	7.406							90.3226
		4.7	9.476	6.802	15.1	4	13.796	3.6	4.666	5.69	5.33	10.032	20.314	9.204	2.666	5.04	5.464	5.464	4.324	4	4.142	3	6.804	6	60.86	5.898	4.662	4.204	7.326	7.086	8.162	3.5	5.074	6.184	3.466	14.832	7.016							43.1726
		6.182	10.706	4.318	5.706	4	8.734	5.682	7.102	5.552	9.232	4	3	10.406	4.58	3	4.464	6.586	5.038	4	10.42	3	5.514	23.094	9.61	5.89	2.666	5	4	7.322	6.32	9.406	3.9	5.504	7.364	5.362	3.836							87.7922
		5.676	18.818	8.98	5.178	4	5.272	2.666	8	4	5.084	3.384	4.8	8.406	4.996	22.416	6.136	8.634	10.636	2.996	7.044	4	3.102	65.476	8.406	10.004	4.302	3	3.5	7.474	3.556	4	5.272	5.88	5.758	4	7.078							84.3252
		4.498	29.25	7.282	7.064	3.668	4.402	14.858	4	5.464	4.388	4	3	6	6.636	8.406	10.04	3.218	3.068	4.776	8.078	4	5.102	12.434	8.406	10.338	3.836	4.528	4.252	6.458	4.054	3	13.054	4.314	4.622	3	6.726							80.9803
		9	16.8	13.058	16.724	5.978	3.468	2.666	13	8.608	7.446	3.6	3.478	5.282	8.274	3.334	7.692	2.666	9.86	3.5	6.96	1.866	2.134	5.392	56.9	10.338	4.716	3.334	5.468	5.956	4.484	3	5.654	5.276	5.894	8.096	2.63							83.6062
		6.556	15.7	7.658	6.512	2.934	9.854	4	7.406	5.696	4.904	4	5.678	4	6.372	6.262	25.546	3.386	3.57	4	8.154	3.034	7.426	4	5.966	7.232	12.256	7.74	4	5.068	6.146	5.204	7.74	16.428	5.706	5.074	7.4							66.6582
		9	2.666	6	5	21.348	3.5	5.488	3	21.804	4.414	3.334	6.612	3	3	5.594	6.356	10.712	25.082	3.142	4.528	3.424	5.11	6.272	7.406	11.836	6.124	7.756	4	3	3.03	5.5	7.072	3.602	4.638	9.61	39.622
		3	4.69	5	17.222	7.542	3.602	3.068	4	12.988	5.312	3.334	4.464	3	16.774	9.064	5.788	4	3	5.464	12.146	3.5	30.84	10.796	23.052	7.406	5.972	4.466	6	4	8.998	8.064	4.136	3.602	9.55	8.204	7.926
		3.602	6.204	10.334	9.034	5.6	5.33	8.43	10.47	4.5	8	8	3.808	4	3.334	5.282	14.968	4	4	5.508	5.402	3	41.79	9.16	13.87	8.008	12.782	9.298	6.666	4	4	7.742	19.64	11.902	3.468	5.938	11.602
		6	8.862	4.55	12.55	18.268	3.5	11.962	13.9	2.5	18.048	8.242	11.378	3	4.904	3	4.588	3.2	5.278	4.098	12.5	3.5	14.936	5.132	39.226	4.082	6.188	3.87	8.286	2.7	4	7.422	12.266	4.562	4.968	4.25	6.4
		4.482	4	6.034	9.304	3.914	6.356	4.356	5.88	12.344	18.344	7.908	15.048	4	9.024	7.298	36.134	3	4	4.37	4	3.112	3.748	41.09	9.246	5.204	3.9	4.5	6.136	7.364	3.334	3.9	17.978	4	4.708	8.158	5.584
		6	10.334	7.208	12.248	11.44	20.856	4.29	6.5	8.628	4	8.462	12.812	4.5	5.734	5.588	2.4	4.5	3.334	15.256	5.464	3.5	7.5	15.268	3	5.204	5.384	7.396	6.74	7.548	5.404	2.672	5.538	12.556	16.318	4.026	6.804
		8.204	8.406	2.666	25.574	6.07	7.71	6	7.04	2.444	4.882	7.122	6	8.112	5.712	9.55	4	4	3	4.556	6	3	5.814	3.362	2.64	4	5.204	4.498	4	9.896	7.156	3.69	5.578	2.666	5.676	6.184	3.334
		2.8	6.204	12.406	14.75	4.058	21.76	6	7.04	10.102	10.172	9.962	8	9.972	5.686	4.084	7.438	4	2.4	3.732	6.356	3.2	5.814	9.298	5.758	5	9.61	8.032	3	5.538	5.814	4.608	5.222	4.3	4.528	5.598	4.852
		3.666	6.102	5	11.58	4.572	8.35	10.264	4	22.222	6.78	9.162	5.57	6.244	20.994	5.234	3.334	3	10.684	4	3.334	2.666	8.178	3.468	14.254	15.132	7.204	5.282	4	11.67	7.742	6.534	5.466	5.604	5.236	8.016	4
		4.5	24.616	8.204	4	17.148	12.606	5.08	6	4.338	16.806	3.982	5.334	2.5	3	8.368	4.2	5.68	4	9.926	2.666	3.2	5.444	16.148	3	9.282	6.338	6.204	4	6.506	4.528	3.466	6	6.522	4.998	4.024	4
		4	10.126	8.406	4.046	5	4.984	4.666	4	6.664	5.204	14.948	4.666	4.484	2.756	4	27.708	11.772	4	6.83	5.158	3.2	7.072	4	6.888	2.4	5.204	5.558	4.762	3.9	3.9	4.02	4	5.136	5.814	6.696	2.666
		4	10.86	5	8.102	13.698	6	4	14.85	10.662	15.184	5.102	6	4.618	7.024	7.276	7.644	3	2.666	14.132	23.44	2.728	16.736	4	3.536	6	3	4.374	5.814	10.652	7.742	6.264	8.098	3.466	5.032	5.604	7.398
		3	6	8.204	11.202	3.714	8	11.662	8.084	3.034	4.296	5.704	6	7.044	6.854	3.6	4.962	8.7	4.848	6.132	4.912	2.666	11.432	4	7.728	4	4.698	7.698	5.2	5.048	5.074	3.67	6.906	4.998	6.598	5.33	7.87
		6.714	3.334	3.8	4.778	15.964	8	2.63	4.346	14.86	2.834	8.344	6.138	4.314	6.378	3.052	4.474	4.45	5.25	7.768	5.118	5.074	5.604	4	4.99	4	4.594	6.248	5.2	6.476	6.94	6.666	7.704	7.422	5.814	4.716	13.282
		5.588	21.21	4	7.334	13.338	4.602	7.124	7.204	6.136	4	7.168	11.188	7.204	6.152	3.334	4	6.684	3.334	4.5	6.98	5.074	15.554	4	3.334	5.052	5	13.706	10.538	3.9	6.342	2.666	2.4	5.382	4.648	8.712	3.068
		4.126	4.4	4	4.796	10.26	6.666	4	3	4.35	4	3	7.382	4	3.886	4.136	17.056	6	3	8.582	4	3.9	7.268	2.666	5.334	15.444	3	3.9	6.598	3.938	3.748	3.334	4.01	5.818	7.18	5.98	7.944
		5.748	19.856	4	20.816	7.51	4	6.546	11.364	5.89	5.966	9.558	5.77	3	16.33	4	4.178	4	5.204	7.388	4	2.24	4.256	3.334	4.666	4.35	4	16.304	9.896	7.74	6.904	8.924	3.466	4.936	12.812	5	9.61
		4	10.55	4	6.378	7.528	7.722	5.234	12.286	5.826	5.658	49.164	4.766	5.66	12	6	4.06	7.04	4.866	4	4	3.2	4.8	7.306	6.474	4.35	4	8.948	5.2	6.27	5.686	13.658	4.338	5.2	7.906	4	5.542
		7.468	10.27	8.198	12.988	4	10.178	8.276	7.738	7.644	9.122	5.464	6.258	6.582	4.77	5.468	9.888	7.14	11.07	17.322	4.976	2.134	4.882	7.174	4.666	4.77	13.232	6.784	5.2	4.802	8.542	5.282	5.94	7.548	9.762	3	7.406
		4.286	15.1	6.536	10.086	6	2.5	7.97	10.054	14.762	5.594	4	6.002	3.882	9.83	6.204	10.704	5.334	7.366	3.524	4	2.844	4	7.74	3.87	5.114	26.632	10.872	4.984	8.326	5.772	8.162	5.2	7.17	9.61	4	9.61
		5.75	22.318	7.906	5.286	4.882	6.62	12.456	8.014	9.918	5.982	4	3	5.344	4	4	4.852	11.284	49.264	4.048	3.5	3.334	6.954	25.112	8.542	4	38.814	5.598	4.832	19.516	2	4.49	9.896	7.042	7.406	4	6.162
		4.334	7.468	2.5	6.204	4.666	6.554	4	17.248	2.666	6	9.434	47.506	16.176	3.334	10.82	8.422	3.402	4.666	6.182	3.068	3.272	6.926	12.474	4.932	10.11	11.358	3.9	5.782	16.58	3	3.602	4.786	3.25	4	9.348	7.206
		6.402	5.334	6.704	6.204	6.244	7.434	5	16.822	6.27	7.852	5	3	6.218	4	27.022	12.556	4.87	4	3	2.666	3.428	16.294	5.598	2.666	16.808	5.122	5.782	5.796	10.756	9.61	9.61	5.468	4.744	13.178	4.612	6.326
		6	6	4	9.204	4	8.342	8	8.372	7.726	5.464	19.86	4.956	9.574	4	26.772	15.978	4	4	3.786	5.792	6	6	4.032	7.184	13.166	3.87	10.324	9.284	5.982	4.56	5.9	5.032	4.974	12.91	11.69	4.44
		3.71	10.712	7.204	8.542	3.068	9.706	4	8.406	5.692	4	6.666	3	6.288	8.712	10.644	17.06	3	4	2.666	13.91	3.6	8.226	7.304	2.666	15.466	3	9.844	3.162	5.866	3.48	13.682	5.814	3.816	7.852	9.488	3.5
		7.01	5.604	6.204	16.242	8.092	6.666	13.478	8.406	3	5.85	5.57	5.666	4	9.714	13.232	5	3	7.204	8.298	10.904	3.334	7.436	3.5	4	11.388	4	7	6.184	7.406	21.208	3.5	9.61	5.2	27.604	3.26	3.8
		6.838	3.334	7.204	9.88	6.04	4.802	2.4	3.334	3.732	6.67	5.334	27.878	6.136	4.722	11.92	6.356	6.752	15.466	40.032	3.3	3.334	12.874	3.85	5.604	34.956	4	9.174	6.812	6.652	5.374	3.602	28.88	6.466	18.586	9.61	4.27
		14	6.536	3.6	8.698	12.032	4.536	5	3.66	4.748	8.012	6.57	4	5.682	4.556	14.07	5.204	30.492	25.434	3.888	19.296	6	3.122	9.204	5.814	7.03	3	6.222	4.802	6.326	7.428	5.704	6.796	13.494	4.478	4	4.136
		9.334	13.976	3	12.82	11.368	11.47	9.864	6.796	10.822	10.088	4	2.666	6.27	8.306	30.992	27.656	9.24	19.904	44.208	5.5	4	5.812	6.276	10.368	4.224	6	6.856	4.666	4.342	5.296	8.682	4.804	7.322	9.682	4	7.896
		12.406	7.354	8.406	9.808	25.596	7.66	5.334	4.704	3	6	3	2.666	4.666	13.048	7.496	29.45	36.364	4.072	7.524	4	4	6.406	3.466	5.814	4.904	17.034	4	8.27	8.672	9.896	6.402	6.87	2.838	3.142	8.056	4.204
		3.426	5.726	5.562	18.16	10.764	7.93	4	3.282	8.204	4.774	5.6	21.564	4	5.728	5.604	10	6.922	10.218	15.552	17.406	6	6.802	4.25	6.28	6.342	8.008	3	6.576	11.784	5.814	4.504	4.666	5.07	8.882	4	9.116
		3.334	4	9.752	20.862	9	6.274	7.072	4	5.204	12.848	3.542	2.5	6	7.596	32.416	8	15.948	5.204	33.104	5.44	6	4	9.536	31.782	14.64	40.634	4	3.068	6.46	10.4	8.508	2	17.534	16.002	4	9.61
		12	7	11.77	20.95	5.85	36.786	6	4	8.712	3	4.42	3.5	4.598	4.224	8.63	3	5.762	8.792	29.19	3	4	44.536	5.032	2.5	2.5	5.356	8.624	4	6.37	6.348	4.876	8.008	12.63	4.212	5.074	3
		12	3	7.882	19.356	5.736	20.538	5	13.256	5.588	4	6.132	9.848	3.932	3	4.5	3	5	2.666	15.872	26	4	6.244	18.812	5.346	4	6.516	5.068	4.802	6.628	3.394	5.464	7.304	10.352	6.29	6.89	6.994
		5.468	5	11.04	11.256	5.082	17.532	3	6	5.464	6.6	4.948	7.376	6	4	7.246	3	4	2.666	8.274	3	4	4	6.204	8.182	4	4	3	2.666	5.058	6.326	5.132	4.834	6.63	10.406	4.598	6.986
		7.604	15.538	13.958	9.556	21.58	12.788	4	2.334	5.786	3.5	12.924	11.484	3.702	5.334	6.136	4	3.832	3.334	2.666	18.088	5.204	5.334	13	12.26	3	4	5	2.432	4.524	4.836	9.466	4.656	12.812	4.928	5.172	5.242
		4.882	6.938	21.876	5	10.002	4.274	4.344	3.334	20.566	4.478	5.83	6.198	5.868	2.666	4	4	3.398	3.102	3.99	7.246	5.204	2.666	9.61	4.06	3.334	4	5.87	13.272	5.788	7.122	20.226	7.468	7.406	5.136	3.9	13.506
		4.4	5.258	10.376	8	10.72	4	7.074	3.334	18.3	4.646	18.116	4.642	5.076	3.334	7.304	2.712	5.464	2.52	10.58	10.172	4	9.1	7.156	5.598	3	2.49	8.406	5.074	5.844	7.76	5.204	7.594	5.642	14.04	4.25	5.452
		4	14.282	7.786	5.99	8.274	5.968	8.084	5.156	11.184	6.166	6.944	5.318	7.932	7.726	5.356	3	5.23	14.636	24.958	7.43	5.204	10.354	5.844	67.088	11.248	8.79	4	2.978	7.264	5.366	3.87	3.9	3.5	7.53	8.446	5.604
		7.592	4.832	11.69	3	43.026	6.138	9.762	8.542	4.712	7.85	4.532	4.126	3	7.204	10.714	2.236	3.632	3.694	4.518	13.482	2.4	3.25	10.794	21.718	23.778	3.2	4	13.454	5.362	5.902	4	2.4	4	7.496	6.568	4.74
		5.334	20.176	7.118	5.334	14.12	5.798	4	8.11	3.344	6.954	8.362	4.268	3	3.5	5.762	2.25	3.5	9.198	11.434	21.202	3.334	7.882	15.496	5.758	9.406	4.236	2.666	7.664	4	5.252	7.422	12.888	5	7.53	5.2	4.684
		4	4.212	10.85	4	9.84	9.892	3.888	6.278	3	28.84	14.132	6.204	4	4	4	4	3.87	5.204	13.938	9.688	2.666	33.398	4	12.72	8.668	5.602	3	24.788	11.734	6.698	7.422	4.25	4	6.99	5.2	4.09
		4	6.616	6.322	4	4	7.592	3.402	8.178	3.5	7.706	10.936	12.51	6	4.964	3	4.57	31.604	2.5	9.406	6.304	3.258	5.486	9.61	7.242	6.602	6.004	2.286	10.074	7.828	6.698	5.074	5.702	8.35	7.742	5.2	4
		4.286	5.292	5.102	4	2.666	4	10.882	5	4.284	6.838	7.216	24.58	8.412	16.276	3	2.694	20.45	3	16.688	4	4	6.204	15.746	7.906	4	7.264	4	10.5	20.898	14.734	5.2	18.12	8.208	5.944	5	5.918
		4.736	3	4	9.762	10	9.178	7.206	5.334	3.408	12.318	9.226	25.452	3	4	3.5	2.476	5.192	2.5	3	4	4	9.334	5.118	12.098	6.204	6.726	4	7.28	3.468	12.812	7.362	6	3.736	5.204	4.802	10.696
		8.8	5	4.722	4	7.688	18.75	6.638	4	4.516	7.002	4	4	5.6	17.666	4	12.428	14.2	4.204	4	10.246	4	7.304	10.55	5	7.558	5.2	10.796	8.214	5.064	17.838	8	7.474	4	5.652	6.938	25.626
		2.8	5.204	8.204	4	5	9.204	5.682	2.666	31.354	9.084	6	4.162	3.334	6.164	4	3.28	6.56	2.882	3.258	17.49	4	7.52	4.526	7.206	3	8.206	4	4.068	4.132	8.612	4.534	9.156	5.102	4.136	2.666	6.902
		3.334	4.802	4	4	17.478	7.204	3.2	5.204	3	3.968	4.402	10.664	2.666	17.338	4	7.55	10.238	3.87	3.972	4	2.666	6	6.962	24.27	4	6.138	11.804	6.346	3.604	5.444	6.184	8.406	5.604	10.998	3.53	3.844
		5.734	5.91	5	4	6.802	3	3.122	6	4	5.608	16.316	9.356	6.136	16.778	4	7.938	8	10.02	4	5.464	2.4	6.328	5.356	6.304	4	9.898	33.16	16.356	5.932	4	5.01	3	5.204	5.032	5.892	4.702
		6.666	8.948	3	4	4	22.41	5.102	3.5	3	6.07	4	7	5.918	15.482	13.406	8.938	4	2.986	4.66	3.752	2.8	28.538	12.574	7.156	3.04	4.666	9.046	7.688	9.932	4.512	6.388	7.906	5.306	3.466	7.606	3.334
		5.19	4	24.706	10.328	3.8	23.536	21.914	6.372	4	6.262	8	4	7.822	3.404	3.846	10.142	10	3.666	9.062	7.576	3.334	11.726	13.504	6.938	3.9	5.604	10.502	13.118	11.466	9.816	5.02	9.658	4	9.854	4	4
		9.5	6.704	4.666	13.286	5.468	2.756	6	5.824	4	5.286	44.344	11.77	4	4	4	4.072	4	14.422	2.5	12.61	4	7.856	13.504	37.37	3.9	8.542	9.61	4.4	15.22	13.616	6.204	4	4	6.204	8.406	4
		4.046	3.5	4.46	6.908	10.214	10.542	4.802	25.874	6.7	4.82	6.388	5	5.39	3	5	9.908	3.66	3.602	5.136	6	4	4.648	17.096	8.748	6.248	4	4	4	5.032	5.178	9.406	5.79	4	7.406	3	21.494
		7.444	16.152	2.666	5.91	6.938	18.11	2.572	4	6.612	3.916	4	3	4.776	4	5.876	4.682	4.314	2.4	5.286	5.75	2.4	32.784	8.746	9.61	4.79	3.87	2.4	8.542	8.846	7.158	3	4.132	7.38	3.2	5.092	14.362
		9	21.054	10.506	4	9.406	12.984	4	4	4	9.676	3	4	37.338	7.174	6.638	7.186	9.856	4.464	4.748	3.732	4	9.61	3	9.426	5.268	4.504	5.692	4.28	5.102	3.146	3	5.76	4.564	6.346	4	7.406
		7.75	5.334	7.444	11.262	4	8.328	4.63	4	5.294	5.722	3.5	4	3	8.028	4.66	24.806	8.726	8.24	4.952	4.464	2.4	27.226	3	3.282	2.974	10.356	20.932	5.496	7.448	3.468	3	6.406	5.032	14.758	5.2	5.204
		7.966	6.802	6.822	10.31	9.678	13.47	4.666	4	4.952	11.99	3	4.24	5	9.51	4	10.638	5.884	23.538	3.888	6.124	4	6.204	3	4	6.072	8.786	7.204	4.27	5.074	3.468	16.17	4.444	6.046	7.152	6.224	7.204
		4	6.728	8.782	7	14.182	23.68	17.038	5.246	9.262	5.464	4	2.666	4	5.776	2.222	3.334	3.568	4	4.004	11.008	4	29.328	4	7.072	8.978	5.762	3	2.666	7.398	4	3.87	12.006	7.64	6.726	6.84	7.196
		5.604	5.904	13.498	6.388	3.074	17.482	17.624	4	3.686	7.588	5	5.334	9.592	4.334	8.352	6	3.956	5.334	44.178	7.84	2.4	7	3	7	5.986	5.204	10.182	5.062	5.334	8.542	6.226	10.744	4.716	4.62	7.476	7.334
		3	6.4	6.068	8.714	23.454	8.84	9	3	4	12.032	2.666	4	3.678	4	9.388	4.8	3.102	4.976	11.634	42.11	1.92	9.406	3	6	6.244	6.274	19.448	4	5.418	4.136	3.466	6.684	5.468	4	12.34	6.422
		6.462	5.048	11.786	10.822	3.8	6.112	7.204	4.866	4.946	5.48	3.6	6.928	3	4	18.822	2.666	2.858	8.928	34.218	4	2.974	47.896	3	3	4.642	8.98	6.044	5.078	4.698	6.226	12.842	16.354	3.9	5.762	6.028	7.906
		4.734	7.99	14.878	7.408	3.714	5.26	3.544	4	10.534	2.4	5.046	5.286	10.712	6.212	8.406	4	9.406	4.662	3.386	3	2.8	3	3	7.204	4	2.56	4.5	4	3	6.128	5.318	4	3.9	4	15.27	18.382
		3.5	3	16.286	8.672	3.66	7	6.116	6.804	4.962	3.388	8.928	4.618	5.19	6.512	4.136	6	3.602	4.956	27.298	14.302	2.334	5.204	3	4	11.796	8.064	5.316	4	9.61	4.528	6.248	6.204	5.074	14.61	9.974	9.476
		4	13.036	15.84	3.24	16.018	3	5.5	5.604	3.81	4.858	6.124	3.814	5.262	5.262	5.416	3.336	4.66	4	62.13	4.798	3.334	12.194	3	4	7.604	5.074	12	5.096	8.452	5.468	3.9	13.442	6.136	14.332	6.136	6.03
		6	16.01	7.394	5.418	3	3	7.704	3.052	16.164	5.412	5.206	7.392	4.464	7.826	3.642	5.154	10.436	4.284	49.876	3	2.666	18.812	3	12.812	54.168	3.9	4.136	9.612	11.528	7.742	7.422	9.428	6.802	13.566	6.136	5.472
		4	12.98	8.764	7.57	4.446	7.46	5.252	31.222	4.568	4.804	9.502	5.88	4	4.872	3.696	3.122	7.566	14.422	12.964	4	3.272	34.908	5.282	17.216	7.264	7.88	4	11.292	5.598	13.156	5.298	6.452	4.666	14.172	3.692	12.838
		6.67	13.554	8.946	11.534	3.334	15.466	13.408	10.67	4.112	3.238	4.696	7.358	4	6.55	15.268	5	4.804	2.882	4	9.304	3.2	5.58	4	5.258	5.85	4.478	5.408	10.778	6.062	6.248	9.61	4	12.272	4.262	3.334	7.266
		8.4	20.91	5.956	24.534	8.648	6.004	15.616	3	2.182	7.752	6.15	6.056	8.406	3.714	6.67	5.57	6.136	6.9	4	8.508	3.2	3	4.126	30.594	4.466	5.2	11.058	4.666	6.938	7.422	4	5.884	5.32	6.208	4	8.43
		6.936	14	5.468	6.784	27.996	4	7.314	5.18	6.46	10.808	7.414	6.348	4.666	4.666	7.606	7.458	5	3.142	4	2.5	3.2	3	4	20.394	35.902	9.896	4.424	5.5	3.668	6.204	5.178	4	3.642	4.868	4.262	5.102
		5.454	6	4.688	4	32.026	4	8	18.17	4.528	10.574	6.464	5.696	5.334	6.592	4	32.368	3.75	3	36.094	3	3.5	4	4.07	4.734	5.2	5.074	6.726	4.53	3.82	5.204	5.402	4.71	5.432	4.962	4.416	5.802
		6.902	4	3.334	10	6.326	4	8.406	13.72	5.576	6.536	5.928	2.666	4	5.698	4	4.488	6.356	3.5	4.464	3	3	3	12.392	2.5	10.044	7.666	3.984	5.602	7.468	3.85	6.94	9.646	7.124	4.024	5.008	5.228
		8.7	6	7.958	8.406	4.99	4	5.682	18.492	4.666	8	6.942	5.286	4.204	4.4	5	5.81	3	7.866	3.2	28.366	2.8	3	13.842	18.52	10.662	25.222	4.982	4.872	17.366	3	10.954	13.386	6.354	5.074	4.666	9.61
		6.802	5.334	9.61	3.2	3.602	4	4.666	5.282	5.814	6	9.856	3.562	4.31	3	4	3.644	4	3.642	5.4	4.804	3.5	3	8.446	5.834	10.33	25.996	8.796	5	13.126	10.148	4.524	4.454	4.06	3.836	9.204	5.698
		6.482	3	4	6	8.484	4	7.604	8.136	7.272	5	6.352	6	13.368	4	3	3.464	14.386	15.422	14.434	14.126	4	3	4.998	8.16	4.366	6.268	7.304	9.848	5.568	7.53	4.274	4.276	3.466	8.39	11.196	4
		5.444	5.244	7.204	4	5.69	5.792	4	8.27	11.134	4.666	3.142	6	8.026	5.88	4	4.106	25.534	4	3	5.092	3.714	3	3.9	6.748	5.578	5.918	1.92	4.204	10.03	8.204	8.834	10.31	5.2	5.88	5.236	15.644
		6.704	7	3	4	4.224	6.344	5.822	4	12.326	8.744	4.488	6	5.236	5.644	3	18.132	2.64	2.666	8.406	3.6	2.286	3	6.136	14.394	3.806	3.532	10.09	5.598	4.25	9.406	17.374	3.9	6.028	5.01	3.432	4.27
		3	14.266	9.406	9.522	5.904	4.404	4.5	4	8.438	4	5.074	4.556	5.628	11.534	19.31	4.824	8.928	3	3.786	4	3.428	3	2.666	6.756	5.204	6.136	5.814	3.25	3.466	4.56	11.614	6.248	5.32	4.424	3.402	3.152
		13	9.988	8.752	11.734	5.098	4.866	6.914	4	5.814	6.418	14.14	5.22	6.98	7.07	5.72	3.902	4	3	32.6	4	7.548	3	5.008	4	6.244	6.502	11.944	5.2	4.06	4.28	7.552	6.248	5.814	7.742	4.352	4.804
		4	5.204	9.41	3	5.334	9.642	13.974	7.246	5.968	7.762	4	7.928	8.406	11.812	5.202	7.938	3.59	18.738	5.318	3	5.2	3	2.666	2.666	5.204	12.526	5.132	6.248	5.2	5	8.644	4.406	3.466	7.422	4.424	4.588
		6.726	5	8.672	5.078	6.614	18.914	9.406	7.356	7.726	5.294	3.5	6.214	4	10.474	4.102	9.914	5.21	3	4.592	8.894	4.25	13.788	2.666	4	5.204	14.33	21.778	9.792	8.19	3.602	5.356	7.024	3.672	14.184	5.598	3.602
		11.388	4	4.652	11.148	12.56	9.61	5.204	3	6.26	7.392	3.232	4.24	5.468	6.876	3.5	6	3.102	4.204	3	3.732	3.342	9.406	8.542	26.23	3	8.406	11.264	5.604	4.25	6.204	10.83	5.814	5.468	6.248	9.61	8.542
		3.5	7.758	7.244	3.334	8.722	7	5.204	4.106	8.324	6.928	4.666	4	4.666	8.02	6.678	3.55	4.666	3.068	19.386	2.666	4.25	5	7.276	8.472	6.388	8.754	7.628	8.406	4.786	5.716	6.232	6.9	4.528	5.074	8.204	9.61
		4.934	6.116	13.562	4	4.388	6.208	2.8	3.244	6.93	4.976	6	5.316	3.334	2.666	12.426	2.5	21.536	4	33.054	4	5.2	12.268	8.462	12.532	3	8.542	3.954	2.666	2.458	4.25	3.602	5	4.938	5.582	7.406	4.136
		3	3.334	7.534	5.334	6.784	16.626	9.186	7.61	8.758	4	5	24.77	2.666	2.666	9.932	4	4	5.862	3	8.928	5.2	3.466	5.804	13.56	3	5.72	5.204	2.666	6.856	6.184	8.672	4.218	13.798	7.406	7.406	6.348
		10	4.666	7.43	2.666	5	19.258	3	13.062	4	4	7.348	5.682	7.74	9.294	37.546	4	4	9.312	2.666	18.158	5.2	5.998	6.304	24.63	3	5.302	5	11.87	2	5.598	3.978	6.344	5.372	3	6.244	16.3
		8.618	3.334	20.094	20.232	6	4.726	4	3.884	13.806	4	7.844	6.666	4	4.142	13.1	4	7.782	5.96	2.666	7.27	5.2	6.912	4.704	54.604	11.746	32.706	7.204	4.704	5.33	5.76	4.184	4.92	8	9.552	4.686	5.468
		6.244	3.334	3	6.63	8.388	6.554	2.666	8.836	5.012	5.606	3	4	4	6	8.174	3.25	6.332	4.666	4	2.5	7.548	44.11	5.898	9.06	11.248	4.894	9.406	2.5	6.184	4	4	5.152	8.828	5.132	4.308	5.77
		12.812	6.05	6.214	15.172	6.544	23.348	8.164	10.406	3.334	8.624	4.372	4.4	6	2.666	12	26.634	9.352	5.204	5.986	9.47	5.2	16.546	3.402	3.602	9.134	11.688	6.75	6.926	5.204	11.402	4	6.486	5.8	6.904	5.334	12.812
		5.334	5.214	13.64	11.374	13.07	8.754	4	26.718	5.506	4	5.64	4	4	2.666	5.926	3.402	10.266	11.642	6.298	6.41	3.59	11.408	63.788	18.88	8.008	5.918	5.092	4.954	22.098	5.434	3	4.136	5.72	14.384	2.572	3
		6.136	14.142	6.882	4.51	3.704	15.488	3.352	3.524	11.274	4.74	6	4	5.194	2.666	7.604	8.998	2.8	14.16	6.41	3	4	20.268	2.5	3.87	2.5	10.796	9.806	5	8.008	5.468	6.136	5.856	8.598	4.366	6.382	4
		6.27	30.596	15.808	4	27.784	9.324	5.87	4	9.45	3.666	8.072	5.256	5.634	8.632	8.542	4.096	4.536	6	2.5	10.056	4	6.802	3.262	6.912	7.42	5.132	6.066	2.5	3	8.002	3	13.744	4.208	6.184	5.2	3.752
		3.714	5.25	7.706	4.688	8.004	13.512	16.694	5.326	6.522	4.4	3.276	4.09	2.8	11.572	5.592	10.282	5.804	3.102	9.882	10.24	5	6.136	2.134	6.698	7.674	4.466	4.562	5.282	4	4.97	3	7.072	4	6.124	8.814	4.378
		6	7.886	3.538	6.92	4.934	8.506	8.382	4	5.142	3.972	5.672	4	3	8.742	6	7.434	13.95	4.464	22.012	9.356	4	4.802	2.4	4.602	4.698	5.698	3	2.4	5.496	3.218	8.406	11.196	4.802	21.106	12.618	8.948
		4	5.534	2.666	18.702	13.768	6.732	14.896	3.334	4	3.5	5.476	3.334	7.204	4.976	5.682	8.096	3.36	5.464	40.022	5.464	5	24.562	5.596	5.334	3.754	5.238	12.358	9.016	6.204	6.348	6.996	6.232	6.244	14.358	11.338	6.28
		11.5	10.88	6	21.072	10.814	6.136	23.66	8	4.58	17.088	5.476	4	2.334	5.5	6	4.85	4	4	17.46	6.928	3	2.666	5.01	4	3.9	9.46	3.282	7.916	7.906	5.942	3	5.99	4.882	26.598	4.562	2.944
		6.204	27.758	4	8.046	10.292	8.406	4	7.204	4.464	4	9.41	5.776	4	6.574	4	18.93	4	23.154	23.35	4	5	9.96	6.124	3	3.9	10.98	5.204	7.186	5.604	7.072	3	6.478	5.078	5.032	5.382	4.502
		6	29.604	5.604	3	7.498	4	3	9.61	4.958	9.408	8.604	9.292	2.666	2.334	8.406	17.554	6.928	7.228	4	10.052	4	4	17.086	4	7.896	7.208	4.602	4.536	4.902	6.704	6.272	9.556	5.598	6.938	6.33	7.74
		7.942	4.486	6.802	3	6.676	4.652	10	4.102	7.72	3	5.656	6.928	4.918	5.334	3.87	9.64	6.774	9.59	4.942	2.8	5	4.666	4.16	2.666	4.802	3.87	7.72	5.598	8.096	3	3.108	13.416	3.5	6.006	5.208	3.8
		4.334	4.05	8	4.694	8.028	8.008	5.254	3	5.946	5.328	3.2	4	5.988	12.526	10.8	2.666	13.57	19.69	4.49	3.334	4	7.316	4.802	2.5	4.136	3.122	7.314	6.576	4.63	4	5.032	15.68	8.008	10	3.9	4.076
		4.5	7.174	2.83	6.136	8.228	5.602	8.996	3.334	4.45	6.806	6.938	6	13.936	4.666	7.07	11.502	3.056	21.052	16.332	2.8	3.952	28.464	19.5	2.5	4.666	4	10.5	7.866	11.154	8.372	5.2	39.98	6.102	5.204	9.61	9.642
		5.452	8.422	7.212	3	10.214	24.958	5	4	4	6.44	4	8.076	6.38	5.334	2.4	23.922	4.204	13.004	5.602	4.464	4.602	4.374	67.096	2.666	6	4	7.672	5.932	4.638	4	5.184	17.084	7	5.602	5.204	6.938
		7.298	6	7.204	5.204	9.694	9.58	5.204	4	2.666	4.39	4.31	5.948	13.194	3.478	5.136	4	7.782	2.666	8.28	6.204	3	6.136	6.11	37.072	7.91	4	6.94	6.004	3	5.784	5.596	8.034	21.872	4	5.204	5.468
		4	5	5	3.666	9.208	5.152	5	6	3	6.688	3.642	5	9.406	5.2	6	4	3.334	2.666	20.874	9.54	3	18.79	29.156	6.204	4	4	11.732	4.268	4.698	8.204	5.468	7.396	5.468	6.048	4	15.378
		4.136	22.138	5.468	3	41.654	14.848	4	4.666	7.086	7.684	5.978	3	38.438	5.99	2.666	4	2.666	16.996	5.464	16.718	3.602	6.672	17.392	4	5.334	8.044	16.722	3.25	18.338	7.406	7.548	6.99	7.422	4.728	6.398	3.362
		5.204	4.4	3.714	3	4	3.334	4	4	7.464	6	3.5	3	15.238	18.578	4	11.804	3.87	3.122	3.976	14.502	4	9.778	8.774	4	10.746	3.652	7.206	4.78	11.488	6.764	5.2	11.744	6.248	4.41	5.698	9.762
		8.406	16.148	3.334	4	7.498	2.666	3	5.628	17.932	3.87	10.334	4.464	7.942	2.866	11.58	5.152	32.584	3.214	4	2.5	3.6	5.22	4.648	6.262	6.266	2.334	11.758	4	6.206	3	9.762	5.022	5.074	8.066	3	4.204
		4.5	7.112	4.44	3	6.204	6.188	7.406	8.752	12.37	3.068	14.292	6.928	9.022	9.678	16.42	5.034	37.222	4	12.728	7.176	3.91	13.348	5.674	10.09	4	6.388	4.962	9.406	4.316	4	4.248	3.146	5.074	12.986	3.888	14.74
		4	6.326	4.744	4	6.11	3.47	4	3	3.844	4	4.482	15.422	4.894	8.97	30.534	3	30.556	14.608	15.698	4	3	8.446	12.83	4.08	13.036	4	5.282	6.628	6.158	4	7.406	6.266	5.074	5.204	5.818	4.004
		6	4	7.63	4	9.296	12.304	4	3.002	3.844	4	6	6	6	18.088	27.936	23.202	7.558	4	28.96	4	3	24.304	4.998	5.596	6.268	9.52	5.07	4	11.314	6.85	3.5	4.136	3.9	3	4.46	2.734
		4	3.8	33.246	4	6	9.664	4	12.256	7.096	8	3	3.334	6	19.802	11.808	4.666	9.59	2.666	33.252	4	4	16.206	5.938	24.32	5.204	5.804	7.184	5	3	7.196	3	8.406	4	3	4.5	9.964
		5.8	4	11.794	7.868	3	7.304	4	3	3.65	2.666	4	3.334	3.334	6	3.334	5.714	2.5	4	11	4	3.25	3.9	5.46	3.9	5.688	4.456	6.144	5	4	8.494	5.888	4	3.334	4	9.762	23.42
		8.232	10.322	10.828	7.74	5	7.38	5.092	3.602	28.646	4	6.4	7.916	3	10.066	10.406	14.256	3.334	17.25	9	3.398	4.666	5.074	5.032	7.108	9.692	12.122	3.88	4	5	3.536	9.046	6.818	6.136	9.088	3	7.604
		4.802	7.498	9.138	6	10.98	10.676	2.334	5	13.682	9.026	13.408	2.666	4	5.854	6.872	14.48	2.5	3	12.424	3.616	4.666	7.422	10.948	6.11	3.468	8.406	7.398	4	6.964	8.954	4.27	6.346	6.124	6.654	5.354	8
		2.666	11.384	10.694	4	3.704	6.758	5.754	5.536	10.088	5.156	6.276	5.86	4	3	4	3.38	2.666	4.464	3.282	9.254	2.666	6.568	8.204	5.598	11.102	8.406	6.488	7.398	8.406	8.008	13.884	5.21	3.102	7.63	5.598	3.556
		3.334	5.296	4	8.312	3.602	5.196	3.68	9.516	6.918	3.742	41.236	7.28	6.53	4	6	6.14	4	10.914	10.744	17.514	3.142	6.5	5.536	7.422	3.136	7.398	23.932	15.704	6	12.262	3.836	6.492	4.918	9.306	3.2	4
		12.334	17.06	12.406	8.324	15.618	9.182	2.222	16.466	14.162	4	2.666	3.5	6.928	7	3.2	8.9	4	4	4.31	9.548	2.666	6.5	12.812	7.594	10.33	3	7.006	7.756	4.852	9.988	3.986	2.8	6.906	5.604	3.844	4
		3.416	3.468	5.204	2.666	6.938	20.77	5	3.044	3.2	8.674	3.826	2.5	8.382	4	6.5	7.03	4	4	3.976	9.488	2.666	7.994	3	4.99	9.918	12.178	4.534	8.058	5.074	4	5.536	5.032	7.438	7.548	5.596	2.666
		7	4	12	4.974	4	6.322	14.048	6	4	6.928	8.534	3.732	3	3	3.382	4.658	5.378	17.31	7.166	3	4.666	6.188	7.204	4.598	5.512	9.61	6.672	3	5.074	4	4.648	5.814	5.058	4.648	5.518	5.118
		11.8	4	6.204	4	7.164	4	6.716	4	5.776	6.412	5.012	4.326	6.894	6	4	32.278	4.004	12.908	6.388	3.786	4.666	7.362	14.074	5.758	5.534	7.992	14.29	9.254	6.232	4	9.61	3.356	5.598	5.2	3.356	6.064
		11.666	4.614	4	4.058	19.664	8.2	4.962	4	4.516	5.58	4.562	4.074	2.5	3	3	12.694	5.66	4	9.56	3.066	2.666	6.858	5.978	3.9	4	2.134	17.396	10.666	4.882	4	7.204	7.206	5.904	4.314	3.446	3.334
		6.5	4	4	5.354	19.322	17.702	4	9.37	4.5	6.478	10.646	6.754	2.75	6	3	5.966	3	4	11	3.386	4.666	21.974	9.406	3.466	19.994	6.47	4	21.702	4.25	4	7.006	6.938	12.716	5.2	2.666	4
		10.54	10.982	4	7.894	5.204	21.538	10.612	6.18	4	3.386	3.6	24.092	32.166	5.5	3	10.116	4	11.688	2.8	3.2	2.666	5.074	14.84	7.494	7.966	4.666	7.74	6.314	3.51	4.528	7.85	6.156	6.306	5.2	4.466	17.79
		4.49	2.8	4	5	3	36.182	26.068	7.044	6.602	7.382	4.068	4.658	4	2.666	4.482	4.346	3.832	8.14	44.042	13.952	3.334	9.778	6.704	5.814	5.246	2.666	10	3.602	8.542	6.248	5.37	3.068	5.644	7.414	3.334	17.946
		9.556	5.436	5.204	4	9.98	5.954	6.136	3.6	4	6.262	12.384	6.462	6	6	4	2.666	8.66	21.038	4.804	5.068	3.334	6.622	8.008	29.778	41.704	2.666	5.282	23.75	9.332	4.424	7.406	5.09	6.338	13.256	3.334	18.938
		6.136	4	10.676	2.8	33.014	8.444	6.666	9.918	11.684	3.746	5.202	7.368	7.706	3	5.534	4	4.666	9.952	6.592	8	3.714	5.074	9.61	20.98	3.5	2.4	4	5.198	4.466	5.074	5.074	8.274	6.356	6.576	5.682	3.604
		5.544	3	3.05	3	7.902	4.5	6.136	6.27	3.604	27.46	8.712	6.644	5.468	2.5	5.486	4	3.61	9.712	4	4	3.25	10.226	9.914	7.474	5	7.412	4.106	4	3.8	5.074	6.248	5.204	4	5.82	6.572	5.204
		4.858	5.454	7.396	3	13.514	5	5.468	5.682	5.756	6.204	4.07	11.534	4	4.082	4	5.754	5	3	3	11.88	4.424	6	9.022	7.044	7.398	3.282	9.236	4	3.468	3.9	3.162	6.744	5.136	3.9	3.844	4
		4	14.386	11.25	4	10.342	5.844	2.712	8.178	8.084	6.47	4.628	15.004	4	6.262	4	3.258	4.004	4	6.124	29.152	4.5	2.5	5.644	6.198	7.602	3.9	3.68	15.184	5.334	6.49	7.982	6.184	4.852	5.392	5.83	3.426
		4	7.846	3	5.602	19.036	7.646	9.312	4.402	7.318	7	3.926	4.344	7.728	14.5	11.29	4.41	8.424	4	3.976	13.668	3.102	6.676	5.068	3.592	4.424	5.074	6.672	5.204	7.406	5.1	4.402	7.646	4.932	6	21.266	3.362
		5.92	4.468	4	7.656	12.488	4.29	4	14.25	6.928	3.2	4.91	4	12.832	2.666	3	4.482	4	3.17	20.788	13.92	3	6.676	66.398	4.802	6.362	7.742	5.814	5.204	5.204	6.786	6.438	7.802	6.836	5.604	7.304	2.666
		14	6.536	5.678	16.328	6.342	4	6.204	5.102	5.062	3.958	8.756	3	5.204	5.75	4.232	4	6	2.666	23.624	3.784	3.944	3.2	52.534	2.5	10.402	5.074	5.814	3	6.398	6.136	7.514	5.2	5.318	2.666	8.978	6.004
		10.66	4.272	4.336	14.856	53.44	3	5.204	7.482	14.784	9.102	6.616	4	6	3	4	6.928	3.334	11.612	7.902	6.682	2.5	6.562	45.924	2.5	5.204	5.074	2.934	3	8.598	5.802	5.032	5.116	4	4	3.402	3.5
		5	11.332	3.75	5.586	34.336	7.204	12.554	7.676	5	5.464	3.802	4.5	9.558	3.358	3.55	4	4.666	3.444	8.166	5.792	3.822	4.438	45.924	4.898	9.61	4.618	2.888	5.814	3.86	5.352	13.72	5.2	14.488	4	5.2	6.57
		12.156	4	6.27	5.334	4.638	4	3.236	3.914	7.588	26.532	4	3	5.204	14.878	2.858	5.182	4	8.004	5.556	6.44	4.8	39.792	24.092	10.182	7.204	7.862	2.5	4.046	9.61	3.334	5.336	7.494	24.134	8.626	8.27	3
		5	5	6.372	6.802	4.136	11.088	2.64	5.05	4	3	5.436	3	3	4.666	4.5	5.886	4.908	8.546	17.912	3.836	3.2	6.44	6.446	2.666	7.398	19.428	6.906	6.098	6.726	4.648	6.136	5.2	17.574	6.732	3.466	4.438
		6	5.852	5.124	11.086	7.316	7.602	5	3	2.666	5.474	7.734	4	6.928	3.162	3.964	19.548	3.87	4.572	2.848	4.33	2.4	18.178	36.338	4.376	3.174	15.538	6.486	14.28	4.314	6.478	10.914	5.246	6.504	4	3.816	8.096
		4.8	9.48	12.824	5.468	5.468	4	4.55	2.8	5.464	6.666	4	3	5.928	8	6.424	6.388	2.666	11.156	32.602	6.562	2.134	18.354	18.856	3.698	4.204	10.114	4.282	6.248	4.35	5.52	5.604	39.85	5.078	4	6.346	4.592
		4	6	13.984	3.334	6.136	4	13.33	12.044	5.928	3.772	3.6	3.5	4.382	3.25	5.756	7.476	5.428	6.738	42.374	3	2.4	20.12	8	4.802	8.204	13.264	8.728	4.904	9.036	25.36	4	7.108	3.676	12.342	6.598	6.204
		6	7.072	3	4	11.55	4	5.928	2.734	6.146	8.296	6.72	4.684	2.5	7.034	10.76	9.086	3	8.306	11	5.866	2.134	4.57	4.874	8.542	5.504	11.54	6.204	6.938	3.342	2.666	3.8	8.37	5.318	23.028	7.422	8.406
		17.794	9.204	5	9.528	8.306	4	8.206	5.07	8.334	7.882	4	6.976	5.5	5.8	13.59	10.052	25.258	4	11	5.196	2.4	6.99	4.274	16.618	6.204	8.406	5.204	6.938	15.414	9.442	11.548	8.204	4	4	6.248	13.488
		2.5	5	4	3.358	7.866	19.408	8.158	7.33	6.692	5.016	4	4.464	6.978	5.234	3.2	14.808	3.686	4	4	6.872	2.134	4.25	10.796	4.666	6.204	4	5.2	4	4.552	3.624	17.712	4.698	4	6.666	11.446	2.666
		5.004	7.184	6.204	4.794	4.944	29.124	6	5.2	13.774	10.546	3	12.37	8.306	12.404	19.368	6.036	7.416	4	4	12.778	2.4	25.892	14.352	16.768	7.184	4	5	3	11.578	6.736	16.168	5.698	4	4.986	6.994	7.906
		10.182	3.334	3	27.384	10.266	18.42	4.402	9.132	12.546	12.62	5.91	7.036	4.49	4.942	4.602	4	24.188	21.752	12	14.84	3.434	25.47	4	4.714	3.12	5.602	8.096	6.952	11.794	7.322	7.636	3	8.406	4.25	3.77	5.362
		6	5.334	6	26.104	25.358	19.156	5.204	21.876	16.812	8	6	8.09	2.666	10.292	3.778	4.344	7.388	10.186	5	4	4	6.624	6.036	4.666	5.322	8.406	4.404	9.762	19.012	4.466	9.368	4	6.304	3.466	5.826	5.534
		12.406	7.658	9.734	5.204	9.204	10.306	10.228	5	3.408	12.45	22.2	20.76	3.334	16.862	3.36	3.146	11.876	6	6.776	4.49	4.8	4.598	3.566	2.666	5.136	5.704	6.324	4.716	7.698	8.896	6.94	5.268	7.406	3.466	6.136	8
		6.204	6	6.366	8	7.038	19.146	14.604	3	4.786	4.702	2.666	6.286	6	7.028	4.852	5.958	9.61	5.062	7.236	3	4.8	5.784	7.398	5.604	6.434	7.072	5.204	4.06	6.978	9.284	5.362	4.034	6.988	2.5	6	7.474
		6	3	9.588	3	3.334	7.986	3.194	16.664	2.8	4	4	4.112	5.334	7.714	4.84	4.284	6	4.888	20.954	2.666	3.2	5.938	4	16.754	8.808	5.204	9.61	5.2	7.604	7.126	6.244	7.764	4	5.598	4.838	8.542
		4.482	4.74	4.5	12	4	5.68	3.666	8.406	2.64	3	6.928	4.462	6.802	4	11.22	5.718	3	34.65	13.162	4	2.4	4	14.828	35.24	8.176	7.804	3	5.2	6.136	7.406	5.738	9.05	3	4	7.196	4.698
		9.558	10.966	10.114	4.482	4	7.452	3.56	4.392	5	7.204	4	3.976	3.428	6.98	4	4.964	4	3	5.928	5.928	4.068	5.136	24.238	15.858	4.686	7.946	4	7.548	4	10.948	4	5.468	5.204	9.204	14.206	4
		7.204	24.228	7.144	11.51	3.852	12.798	6.412	4	9.41	4.804	4.464	15.826	2.666	5.282	4	5	6.102	5.904	3.976	4	3.666	8.782	17.652	6.298	6.168	6.396	10.572	5.234	4	11.532	7.924	3.85	4.802	6.204	5.338	9.952
		7.406	25.806	9.184	9.98	7.304	14.916	11.306	4	7.09	8.412	15.254	6.87	4	3.786	4	2.882	4	12.502	4	13.454	4.334	7.43	38.832	12.458	5.866	18.274	4.802	5.938	12.812	6.204	4.134	4	4	9.61	6	11.7
		4.852	7.416	13.568	3	8.37	31.062	15.196	4	3.334	7.392	14.784	14.054	4	13.316	4.666	3.122	4.144	4.5	4	5.64	3	11.524	6.74	17.624	50.02	5.204	7.37	4.25	8.644	5.362	3.624	7.524	8.658	5.408	4	18.748
		6.5	5.334	9.084	5.314	6.244	5.296	7.204	4	5.57	8.608	4	3.334	6	8.09	4	12.42	4.06	5.802	4.654	14.132	5.074	32.178	8.644	6.93	2.5	3	3.66	4.25	5.762	6.562	4	6.354	9.192	4.598	5.356	3.802
		2.4	2.334	6	5.41	8.216	14.848	4	4	5.594	5.358	6.36	6.802	6	5.856	6.57	8.084	3.488	8.712	12.964	7.338	3.9	7.48	8.406	3	2.5	16.778	4.238	4.968	6.938	14.958	8.05	5.62	8.332	4.438	7.712	5.26
		3	5.5	4.666	11.356	13.35	6	10.862	7	4.92	4.904	18.132	26.064	8.346	4.102	4.83	5.494	4	15.422	22.262	5	4.776	6.656	3	4.8	31.518	7.406	5.074	5.2	3.2	4.398	6.204	2.92	5.096	5.336	3	4.934
		6.752	4.058	5.468	12.038	6.408	4	9.55	8.7	4	8.102	10.874	5	7.512	5.754	4.34	28.28	4	24.474	5.808	20.024	4.058	8.034	4	6.398	6.854	2.666	5.048	7.548	8.258	11.214	11.536	4.53	3.59	10.264	10.948	3.402
		12.74	32.53	8.238	2.5	14.208	4.8	25.282	3.538	2.8	14.784	3	10.706	3.166	5.378	11.73	19.82	2.55	3	6.406	8.24	4.16	8.542	4	20.976	17.216	2.5	8	7.548	7.044	13.132	6.726	17.286	3.836	35.172	3.888	6.418
		9.762	19.506	6.754	5.5	23.548	8.084	4.402	3.6	4	4.838	3	7.92	13.512	6.356	21.356	7	4.562	5.474	5.45	24.392	3.2	54.184	4	4.204	8.86	5.778	18	5.032	9.754	3.76	5.746	2.666	5.01	5.272	8.322	4
		14	7.204	8.88	4.018	11.718	4.904	6.88	4	6	4	4.602	6.026	14.676	4.666	33.838	3.764	3.102	2.64	4	8.066	4.154	48.572	4	8.7	10.886	7.398	10.642	3	3.9	6.47	3.658	3.466	7.882	8.646	11.928	4
		4.602	9.406	7.118	20.33	19.974	10.606	3.068	5.894	3	9.034	3	3.964	5	2.666	4.66	7.488	2.666	2.666	16.402	2.982	5.032	12.764	4	2.4	3.9	5.698	6.748	7.808	7.548	4	4.418	6.598	5.598	6.672	8.558	12.812
		5.102	8.204	7.32	5.828	4.5	17.908	4.004	9.492	3	4.5	4.684	4.33	3	2.5	6.928	21.226	8	3.732	21.852	9.99	3.466	7.406	3	2.4	3.9	6.122	15.764	6.782	4.998	4	4	8.566	3.9	3.454	4.25	5.716
		4.268	6.722	7.598	3.796	3	8.008	15.442	5.334	4.186	6.118	3.334	7.566	3	4.012	3.334	4	4.684	3.732	10.89	7.952	3.466	7.406	3	9.51	4.394	7.398	6.964	10.568	7.422	3.334	5.334	3	7.422	5.2	2.666	4
		5.144	7.186	7.622	3	5	14.808	13.62	13.7	5.248	3.99	4.666	4	3	4.294	8.542	4	8.762	16.254	18.948	6	5.032	33.228	3	11.006	5.468	3.48	6.636	6.99	6.028	4	5.53	9.762	3.9	5.06	3.302	4
		12.602	7.334	10.334	9.7	7.22	5.802	22.548	4.032	5.578	5	5.632	10.686	14.352	9.188	4	3	6.148	6.324	4	7.956	5	31.554	3	7.322	3.9	3	18.504	8.218	4.99	4	3.59	6.562	6.184	3.836	7.982	18.64
		7.35	32.07	5.362	7.438	7.304	25.94	4	5	4.796	3.2	14.358	12.406	4	5.016	2.666	3	10.938	3.252	4	2.166	4.666	12.122	3	6.62	3.9	10.484	4.734	6	5.2	8.07	5.074	3	6.098	5.2	2.49	4.404
		5.334	4.4	12.524	5.704	7.558	8.866	34.526	3	4.5	4.098	3.676	10.072	2.666	5.948	9.744	3	3.6	7.392	5.464	18.45	3	4.402	3	3.186	5.814	16.652	6.254	4.222	9.816	4	5.074	15.376	2.972	5.2	7.204	5.102
		5.362	10.008	7.356	3.42	3.4	19.122	15.466	24.228	5.056	8.608	7	8.648	7.072	6.748	4.31	4.498	5.326	6.268	9.282	4.83	5	6.204	3	10.312	3.25	12.424	4.534	6.122	3.334	3.8	5.102	11.11	5.074	5.074	6.204	4.798
		4	8	7.514	11.216	3	3.836	20.056	4.112	2.926	4.66	5	6	2.666	9.496	3.18	4	10.202	4.388	4.5	4	5	7.406	3	17.83	5.598	11.038	4.686	31.95	6.322	5.526	2.5	4.052	5.938	5.664	4.008	30.456
		6	9.164	4.402	13.184	4	11.376	21.574	5.152	5.068	20.062	2.8	6	3.334	8.55	16.802	3.878	3.99	29.31	8.854	10.508	3.5	7.406	3	46.402	5.2	7.686	9.818	5.59	4.23	13.068	8.582	5.382	5.468	4.106	6.248	3.468
		12.796	3.334	8	7.252	4	19.218	3	3.726	4.074	4.064	4.742	6.136	7.044	10	17.162	7.57	3	2.572	38.06	43.352	4	6.27	3	2.944	5.2	7.954	8.952	4.714	5.202	5.432	5.102	17.486	6.726	8.608	5.074	3
		6.542	8	5.204	7.768	4	7.174	4.44	3.674	9.376	3.516	3	2.666	3.25	7.134	35.622	4.982	4	4	4.952	13.68	2.666	7.304	8.286	2.5	3.9	4.582	4	4.904	6.102	13.568	5.2	8.064	5.8	8.344	5.926	3.604
		19.604	6	3.602	12.812	4	10.86	5	4	16.056	3.186	4.782	6	9.014	13.902	28.732	7.87	3	6	4.5	4	6	4	10.54	13.63	5.966	12.518	3	5.334	7.166	3.932	5.772	6.062	4.312	6.622	5.612	7.828
		3	3.5	4	2.666	4.75	4	6.602	10.334	9.762	4.51	4.858	4	2.4	16.832	8.682	8.026	3	16.258	18.148	4	5	2.666	13.448	32.116	15.256	4.804	6.302	6.318	6.102	5.22	8.358	6.652	7.096	5.05	3.836	9.428
		8.204	3	3.678	7.406	6.294	6.996	9.35	3	3.334	4.49	4	4	12.188	4	10	5.754	3.346	5.706	4	4	4	6.53	24.964	4.402	36.99	3	6.6	7.688	9.45	3.718	5.2	8.406	4.208	6.27	6.902	3.602
		6.204	4	10.74	3	3.6	5.874	2.666	5.236	5.316	8.406	4	4.172	4.618	9	24.752	24.766	2.4	19.248	5.334	4	4	9.494	5.562	38.95	6.042	4	8.678	4	4.952	4.482	4.366	6.274	4.4	5.102	13.472	7.406
		5.282	17.58	4.934	4	7.456	5	4	3.2	3.788	10.68	4	6.476	4.046	3	8.788	4.578	5.2	9.364	8	10.652	5.878	4.666	5.468	34.888	4	3	7.304	4	5.204	5.468	5.054	4	5.494	5.468	8.008	3
		7.558	9.036	11.706	4	10.394	4	17.588	7.74	4	18.334	5.682	7.038	3.8	4.3	4.402	9.272	5.236	5.734	21.792	4	6	16.982	7.258	6.65	7.45	4.8	6.102	4	3	4	3.402	6.072	4.268	9.406	7.406	3.162
		7	6	16.514	2.5	4	9	5.204	3.334	6.406	8.394	6.436	5.818	26.526	3	5.468	6.05	9.532	3.666	40.788	4.312	3.22	3	6.38	5.468	4	19.144	8.008	4	8.096	5.01	5.02	5.436	6.11	3	7	5.394
		3	6	7.704	8	5	5.576	7	7.906	4.78	18.728	6	7.53	13.012	2.5	7.356	4.904	8	2.5	13.746	10.816	4.4	3	5.654	6	9.55	7	6.048	6.644	7.388	3.526	13.618	7.362	5.01	3	4	7.77
		5.468	5	12.168	7.304	7.406	4	4	6.644	5.68	7.828	5.828	6.468	7.836	3	6	8	7.236	34.718	47.684	11.302	4	9.778	4	5.334	8.406	3	4	3.9	24.102	5.21	4.58	3.87	3.628	15.184	4	6.622
		5.728	9.406	5.642	5	5.342	2.4	2.666	3.364	6	2.8	6.928	9.356	3.764	4	4	5.204	4	7.562	5.642	9.082	8	27.536	8.106	8.206	6.204	4	3	10.42	9	5.102	5.978	3.87	15.146	19.794	4.194	2.666
		9.668	9.914	4	4	32.538	4	4.8	6.58	8.032	9.014	4.732	5	23.93	4.232	7.04	4.072	2.666	3	3.684	24.964	2.572	18.714	4.598	4	4.704	3	13.044	8.232	3.684	6.456	8.406	10.438	10.208	4	4	5.144
		15.672	11.358	7.264	4	4.756	4	8.914	20.782	8.612	4.4	4.402	6	12.308	4	3.334	5.548	6.204	4.156	2.5	7.03	4.632	6	74.842	4.802	6.804	4	7.072	17.006	4.528	3.978	3	3.468	5.032	12.35	4.074	6.732
		5.602	14.076	4	3.04	10.908	4	4.352	10	3.542	4.974	7.536	4	5.71	6.942	5	5	11.968	3.5	13.052	17.34	4.49	4	5.598	7.74	4	4.8	6.88	6.836	12.09	5.2	5.204	22.55	6.028	4.66	3.068	10.328
		4	8.008	17.42	6.08	6.208	4	6.994	6.16	3.588	4	34.39	5	5.904	15.89	3.334	5.726	6.904	6.224	3	23.196	3.122	4.44	4.264	6.938	5.204	8.208	6.906	4.522	5.598	5.2	5.866	7.002	6.598	4	5.886	29.856
		5.474	10.638	5.704	3.744	5.316	14.456	6.704	13.682	5.93	3.642	9.34	7	10.164	5.2	3.334	4.204	6	3.492	8	12.494	4	4	5.242	6.136	4	5.2	6.88	6.78	6	5	5.454	14.99	5.32	3	8.7	5.334
		3.402	17.358	5	17.346	4.666	19.05	13.094	17.116	3.434	8.928	8.204	6.464	7.304	3.972	5	4.216	6.914	4	3.5	9.576	3	5.548	6.752	4.666	6.102	9.394	6	3.406	3.226	9.61	4	5.074	5.032	5.204	6.94	5.614
		7.388	25.22	4	5.604	6	9.434	5.334	9.558	3.51	6.928	18.07	5.928	3	3.556	5	4	20.546	22.444	4	4.29	3.87	6.118	18.096	4.4	41	14.07	4	10.468	3.446	5.204	7.096	7.422	6.52	4	4	6.806
		17.5	11.818	9.356	10.7	7.604	4.63	6	4.486	11.1	5.078	8	3	3.834	4	5.204	5.638	4.788	5.808	19.918	14.746	2.666	5.548	6.276	4	12.918	4.198	9.334	8.406	8.78	5.204	14.05	6.27	6.846	4	3.602	11.444
		21	10.712	8.136	5.204	5.196	2.858	11.196	4	4	3.864	47.316	8.748	4	2.666	4	5.046	8.296	5.256	4.31	7.978	3	4.698	10.44	2.666	4.746	4	9.886	9.406	6.592	7.406	21.448	3.9	5.096	10.516	7.508	4
		6.274	9.954	3	4	4.956	10.942	4	4	5	4	5	15.628	4	4	3	9.644	6.318	5.29	3.824	4	3	5	5.074	5.362	4	4.482	4.698	3	11.596	4.698	5.612	3.25	3.6	8.104	4	4.802
		5.884	6.286	4	7.366	4.666	5.812	11.082	8.246	3.888	6.392	3	2.666	4	3.976	2.666	8.168	5.904	6.956	50.184	8.682	5.562	24.918	5.074	34.16	3	17.106	3.5	5	5.704	3.888	5.33	5.074	6.616	4.424	9.896	5.828
		4	5.334	4	9.548	6.938	13.432	4	3.912	5.248	5.116	3.2	3.334	4	5.932	4	5.194	8.032	4.652	23.796	4	4	4	6.248	19.55	4	5.92	4	4.438	7.078	11.846	6.648	5.2	6.344	9.162	3.466	4
		6.136	6	2.666	14.052	6	4.998	2.64	3.666	3.386	2.5	19.198	23.254	4	3	4	30.036	4.27	10.24	2.5	4	4	4	14.212	19.84	4	5.704	47.466	17.844	3	9.016	3.704	5.46	3.334	9.608	4.998	2.5
		7.468	5.784	13.118	12.168	3.334	8.784	21.04	2.5	9.362	4	6.928	5.232	5.928	9.14	4	3	5.594	18.86	5.96	5.962	3	8.976	21.33	10.518	23.574	7.37	12.26	8.49	3.102	2.666	2.884	4.968	6.136	2.5	4.136	14.214
		5.704	23.112	10.406	5.862	7.072	13.118	12.032	4.422	4.666	4.464	11.146	5.102	19.25	15.28	4	3	5.092	3.346	4	8.094	3	17.554	13.43	4.16	4.5	7.072	5.972	5	18.35	5.468	4	2.134	7.404	26.694	13.05	5.204
		5.604	7.204	5.602	13.128	4.4	18.448	4	20.194	4	13.34	4.254	3	8.714	5.796	4	4.06	7	2.98	46.916	2.334	4	35.472	8.196	11.542	6.818	14.884	3.502	7.206	7.474	7.604	7.006	2.134	7.316	7.28	3.87	5.204
		4.5	4	5.922	16.548	9.026	6.402	5.38	6.136	3.068	4.464	2.666	21.588	4	10.866	4	4	5	8.306	12.878	7.448	4.5	38.276	5.75	5.3	12.212	8.406	9.542	3	7.538	2.24	3.734	5.358	12.57	4.802	4.27	7.204
		4	4.482	6.924	6.84	7.334	7.468	23.772	9.346	6.036	6.928	4	8.862	7.906	8.576	3.334	9.318	3	7.534	11.478		3	3.536	4.608	4.756	11.904	23.088	3.102	5.016	7.398	5.704	9.406	9.61	9.038	4.526	6.248	7.406
		7.73	8.04	7.418	6.192	3.418	8.27	19.268	9.036	4.31	7.782	5	7.206	3.5	6.404	3	21.752	6.296	4	4		2.134	4	4.598	4.27	2.666	11.812	5.966	8.12	11.358	8.184	3	7.406	14.054	3.564	6.248	4.8
		16.666	6	3.334	6.434	14.076	7.986	6.276	7.696	4.31	6.938	10.316	9.412	7.044	14.264	5.464	26.504	25.56	4	4		4.098	4.49	8.406	4	2.4	8.402	10.366	4.25	9.61	14.656	3	20.368	12.4	4.71	3.9	7.204
		6.274	8.898	2.5	4.462	5.142	8.542	5.334	6.938	18.348	9.284	6.626	20.224	7.932	4.4	5.654	4.562	12.842	3.334	4		3.836	4.722	7.74	4	18.198	2.984	6.98	5.032	5.544	4.14	7.406	5.204	31.034	5.462	7.07	5
		7.852	8.36	5.468	7.416	4.804	5.342	4	2.666	5.28	4.178	9.946	17.104	14.704	14.774	13.822	14.378	4	4	7.334		3.9	9.816	3.334	4	2.5	5.058	4	6.028	4	5.864	9.61	12.258	3.748	7	5.772	8.186
		4	6.468	3.468	4.482	4.4	13.17	12.812	11.888	4.234	8.958	7.984	9.776	3.666	4	8.002	4.4	4	15.762	5		5.172	6.252	4.416	4	4	3	8	3.466	4	5.074	9.406	15.594	5.07	5.762	6.776	4.698
		7.564	4.322	6.244	4	18.4	7.31	7.394	4.4	2.458	4.172	6.102	7	6.262	4	16.086	4.87	13.884	11.598	23.948		2.4	9.61	9.67	4	4.802	5	36.952	4.468	3	5.074	4	3.068	3.146	5	4	3.8
		4.102	9.65	10.412	4	5	7.92	3.6	21.614	11.056	10.998	5.55	4	4	4	6.214	3.552	4	2.982	3.972		4	10.704	3.334	10.934	4	3.602	4	5.598	6.204	5.074	3	6.102	7.308	12.81	6	3.068
		3.714	14.75	8.204	4	10.936	3	6	5.142	10.452	3.488	6	4.642	7.406	3.334	4.802	6.99	8.484	3	4.252		4	3.888	8.27	24.506	4	3.888	6.716	6.634	7.572	4.338	5.204	27.284	7.072	14.062	3	2.666
		6.84	28.888	3.2	10.216	6.418	14.12	5.204	6.602	6.006	5.002	6	4.602	6.204	3.2	19.218	3.402	5	2.666	9.91		4.06	3.602	26.802	4.8	4.378	10.478	7.406	9.426	8.27	4.748	4	4.392	12.82	3.782	3.602	6.072
		13.452	25.296	8.204	4	19.164	3	5.356	5.5	3.45	9.776	6	4	7.392	4.666	3	26.934	3	4	55.154		4.6	4.004	7.73	4	3.12	7.212	4.602	6.802	9.61	8.71	5.938	7.164	3.334	5.284	6	6.906
		9.958	4.204	3.266	2.5	3.112	9.216	7	4.002	3.586	9.132	4	6.204	3.158	4	4.4	22.952	3	4	3.5		4.09	48.4	48.214	26.316	4.188	5.558	4	8.542	4.778	13.902	6.862	3.25	5.604	4	3.68	38.12
		5.974	3	14.534	3	6.27	4	4	7.406	7.37	13.936	5	7.204	4	6.232	4.79	8.332	5.544	30.286	4		3.56	44.452	3.352	11.73	6.134	55.898	4	17.9	3.5	2.4	7.258	7.606	4	6.232	4.25	3.884
		4.666	7.866	4.892	11.232	4.808	6.802	7.558	3.736	18.778	8.062	8.744	9.406	4.63	3.85	3	4.674	8.964	2.666	4		3.424	6	5.654	5.592	4.536	4.25	4.822	4.666	4	6.292	3.826	7.062	14.512	7.052	6.598	14.852
		7.74	7.776	3.77	13.588	19.142	3.75	3.334	5.486	5.336	4	9.558	5.2	7.332	5.512	8.756	2.4	10.216	7.572	5		3.074	50.634	7.024	5.03	3.03	3.466	6.67	50.47	6.398	6.026	3.2	4.25	3.9	7.364	3.044	6.006
		8.26	6.802	6.05	8.148	7.702	5.55	5.704	5.334	7.98	4	4	4	8.392	5.416	36.156	5.38	10.284	8.26	3.666		4.858	3	3.466	28.324	2.5	8.676	6.428	4.518	3.8	5.718	4.824	5.032	7.742	8.924	6.316	7.474
		4.5	6	13.1	10.942	19.486	4.682	3.068	3.334	8	6.938	8.204	6.116	5.638	10.578	22.284	7.16	14.572	5.22	22.176		4.402	4	6.244	3.266	2.5	3.602	39.094	2.8	4	8.294	7.422	5.814	3.9	4	6.512	3.904
		8.008	4	9.984	7.798	14.764	8.502	10.75	3.334	4.16	7	4	4.794	6.136	3.714	8.472	5.362	8.204	16.988	8.7		3.334	4	6.726	2.832	4.74	6.37	4.848	3.682	5.698	9.61	5.074	5.968	5.01	4	9.57	5
		9.394	4	9.564	23.58	3.5	22.878	5.182	10.914	13.514	4	3.5	5.378	6	16.024	8.406	4.496	4	6.042	7.034		3.59	3	16.37	30.278	2.666	7.346	9.292	4.16	4	4	4.998	6.496	4.424	5.468	12.204	10.61
		3.6	4.446	5.468	19.146	4	5.292	3.36	7.482	5.302	6.238	4	10.016	9.874	2.5	4.058	4.666	4	20.024	16.558		3.926	3.334	3	4.05	3.334	5.362	6.082	9.34	28.122	7.304	5.05	6.706	7.406	6	7.468	7.204
		3.334	5.962	7.468	6.926	3	16.68	4.622	6.53	15.148	4.112	4.076	7.366	6.26	20.282	13.464	6.276	3	46.472	9.746		5.2	2.666	10.182	4.966	3.334	18.044	12.544	20.02	8.144	5.204	11.634	5.116	8.704	4.16	4	3
		8.542	7.562	5.304	16.748	6.27	12.644	16.714	7.464	3	11.864	17.834	4	2.666	5	11.5	3	10.55	11.52	17.232		4.68	3	12.482	3.864	3.334	6.214	7.118	5.464	5.078	4	4	8.734	7.356	4.56	5.534	5.204
		3.334	3.666	4	8.002	15.872	20.892	7.204	5.474	4.4	12.32	3.976	6.136	4	3	6.666	4	2.4	3.846	19.148		4.8	3	3	13.214	3.302	13.234	5.01	5.184	12.914	8.542	6	7.898	10.936	3.334	4.466	5.204
		4.472	6.136	4	5.456	5.204	13.36	4.892	20.326	3	7.588	4	5.236	7.014	3	4	4.27	5.378	15.488	5.766		1.92	3	11.746	9.406	3.87	4.658	7.48	5.204	4.148	4.136	5.204	4.802	16.892	7.22	4.688	6.102
		3.5	13.922	4.448	7.914	5.468	17.528	6.97	6	4	9.904	4.696	9.284	11.33	8.802	4	24.692	6.406	6	27.704		3	3	8.276	56.9	4.854	12	11.192	3.282	4.578	6.398	9.252	7.406	2.666	6.244	6.962	4
		5.924	7.468	9.096	8.406	4.666	22.142	13.06	5.024	4	4	13.544	6.262	4.058	5.598	5.334	7.624	4.776	4	3.526		3.5	3	4	3	7.936	6.518	7.548	6.084	4	3	4.248	9.914	4.25	9.5	4	4
		6.378	12.704	12.138	6.204	4	9.064	11.098	4	4	6.928	7.392	6.274	3.794	3.958	4	9.124	2.8	3.72	3.334		4.878	19.686	11.306	8.266	9.306	7.74	5.074	14.64	6.204	4	5.84	7.204	5.2	5.2	4	6.138
		2.334	8.334	3	4	3.602	5.158	7.482	7	4	6.464	7.956	22.72	6.402	8.586	4	3.894	2.4	13.336	3		5.5	5	3	3	14.324	6.244	4.5	14.758	13.88	8.488	7.406	4	5.814	5.032	4	12.082
		4.858	6	9.914	6	6.102	6.034	4	7.406	4	2.334	7.644	2.77	4	6.258	14.558	22.126	2.286	5.454	5.804		3.5	11.278	3	52.43	3.03	4	4.27	4.498	5.204	13.062	5	8.406	7.494	6.006	5.978	4
		6.182	6.602	9.406	3.334	7.474	5.136	10.936	4.802	11.368	3.372	4.758	4	3	5.032	3.732	14.338	2.4	2.8	9.844		5.142	4.102	3	6.342	10.92	27.458	10.446	4.658	5	5.152	4.88	4	5.032	12.972	4.742	3
		22.436	5.384	9.61	4	6.366	5.402	6.934	4	7.204	5.402	5.118	7.044	7	6.776	8.286	10.132	2.286	6.002	5		3.2	3	3	4.15	4	29.654	7.072	5.754	3	5.362	6.476	11.2	5.2	4.25	11.176	23.61
		4	18.548	7.958	11.348	6	18.056	4	4	4	5.762	6.058	5	3	7.588	38.126	4.666	4.696	3.168	4		4.234	3	3	3.632	4.698	5.604	4.136	5.336	4	9.204	5.032	12.72	5.2	3.466	4.704	9.492
		8	4.402	6.938	9.536	4	4.136	4	4	4	5	7	4	3	3.53	18.888	4.538	3	7.26	5.102		4.352	4.5	3	13.756	3	8.27	4	3	3.51	6	5.014	19.218	7.468	6.906	7.688	7.65
		5.468	3.334	4.802	7.448	2.534	4.178	5.134	4	4	6.666	3.2	6.304	3	8.942	3.2	6.918	10.246	3.2	4.5		6	2.134	3	3.598	4.16	5.604	8.788	8.604	2.972	7.666	5.814	5.78	5.138	4.534	3	7.352
		8.008	7.468	12.058	17.594	2.934	4	2.666	4	5.154	3.746	4	3.5	8.296	22.572	3	6.952	8.928	4	18.792		4.858	5.468	3	4	11.45	6.22	16.98	12.776	6.364	5.068	6.598	4.788	7.918	3	5.01	7.944
		5.204	9.714	15.578	5	3.704	4	10.826	3.122	5.74	21.03	9.122	6.204	3.666	8.776	8.406	4	3	18.628	3.642		4.666	3.18	3	6.142	10.338	6.342	5	10.936	5.032	3.786	6.598	4.858	8.16	6.304	6.248	7.356
		4.666	3.5	7.304	4	8.304	3	3.2	3.402	4.776	3.87	3.572	5.464	3.334	26.166	10.594	5	5.09	6.394	4.976		6	20.586	4	19.034	9.61	2.8	8.204	8.13	5.2	5.09	5.2	5.748	15.282	7.406	5.2	3.602
		4	8.07	7.186	4.8	13.238	4	6.136	4.06	5.464	5.34	6.12	9.646	3.334	31.676	9.57	5.754	8.618	3.142	3		3.632	10.368	7.53	2.666	9.406	3.76	8.204	3.602	7.578	7.474	5.2	6.148	7.764	7.524	8.446	4.502
		4	4.09	17.216	5.264	5.102	4	4	12.622	5.034	8.972	3.562	19.718	3.334	9.116	3.734	2.334	4.062	3.786	5.5		2.666	4.458	4.698	6.812	4.816	4.28	5	3.602	9.896	5.518	3.978	9.988	15.238	2.666	9.306	3.102
		4	5	9.52	7.934	5.102	19.552	2.8	4.5	7.782	4.18	8.714	6	6.04	29.554	6.364	5.092	15.856	8	13.516		3.43	5.2	10.968	5.2	2.4	5.132	7.398	6.718	7.64	4.37	12.664	9.846	4.46	7.406	6.248	3.602
		8.524	8.558	4.224	13.6	3.734	5.926	5.356	8.542	4	5	7.822	6.184	10.702	16.016	6.238	3.154	3	29.606	17.234		2.666	6.598	9.004	3.334	3.25	8.014	8.096	5.026	5.2	3.856	4.848	6.794	6.184	4.026	6.346	4
		3.2	7	9.266	10.48	7.578	11.706	7	3.258	5.484	18.336	3	6.92	11.324	5.72	3.334	4	3	6.252	3.468		2.666	4.25	6.868	3.446	3.096	8.306	6.536	4	5.762	3	7.668	11.624	5.332	5.022	6.184	6.204
		4.5	5.486	19.828	5.286	6.136	14.144	7.756	3	7.704	4.464	13.444	18.16	8.496	24.788	2.666	4.292	4.396	7.674	9.804		4.712	41.096	10.756	7.204	10.942	9.158	6.338	4	5.588	16.438	4.802	4.5	3.9	7.524	5.074	8.406
		2.666	4	15.132	9.49	5.334	7.906	9.998	4.8	3	6.672	4.534	4.882	6.16	4	4.666	4.164	4.684	4.004	3.966		6	14.082	15.612	5.602	3.5	5.8	5.904	3.836	3.556	4.954	6.27	6.204	6.248	4.984	5.2	3
		5.648	5.602	15.048	7	5.196	7.408	14.226	4.49	7.392	13.38	8.232	8.406	4.464	4	2.666	3.538	14.484	11.52	3.98		4.454	5.356	6.704	8.202	7.348	7.536	4.638	6.778	4.85	3.334	8.63	4	5.074	6.598	3.25	5.832
		4.15	8.722	4.678	4.974	24.286	7.922	13.476	7.218	7.202	8.532	6.27	7.906	9.692	4	11.184	5.184	5.246	3	7.77		6	39.85	2.5	14.54	4.598	4.462	4.18	5.2	4.82	8.542	9.398	4.33	5.074	3.466	3.9	5
		6.362	11.914	7.26	6.796	16.252	4	9.458	7.906	4	3.2	4	7.776	4.3	4.564	3	3.272	9.85	4.464	46.87		5.334	11.476	3.02	14.134	4	4	5.226	7.422	4.904	29.018	10.796	10.524	5.074	7.106	5.2	4
		4.062	11.202	6	3.424	9.61	8.684	20.152	3.5	4	16.15	36.802	4.822	12.554	10.694	5.024	12.17	4.124	4	42.988		4.666	7.06	2.134	6.052	9.128	10.414	6.498	6.568	5.632	7.206	11.694	13.166	6.248	5.01	5.2	9.018
		4.852	9.478	5.86	9.064	25.508	3.932	8.908	4.5	5.5	6.872	5.384	5.594	9.46	6.928	2.5	4.68	3.99	19.87	10.768		4.684	5.276	6.914	7.4	3.682	6	4.502	5.032	4.05	7.422	8.076	6.332	8.95	4.102	5.2	4.602
		3.334	6.342	6	4.45	5.66	4.562	5.864	11.832	3.882	8.204	6	7.046	7.844	4	17.84	7.694	3.87	4.316	57.926		4.666	30.188	15.824	6.298	8.542	3.734	4.998	3	5.382	7.422	4.338	5.712	8.316	4.136	4.392	6.048
		4.734	8.02	8.136	5.044	3.5	7.186	3.428	18.536	2.986	4	4.802	8.286	13.228	11.522	3.464	3	2.578	4	3		6.188	8.526	14.076	7.856	5.984	6.55	7.332	3	7.604	6.248	5.096	5.01	4.602	7.312	5.118	4.972
		9.184	4	5	4	7.224	4.402	7.606	22.922	10.134	4	3.428	3.272	21.83	7.588	5.96	12.57	5.244	8.552	5		6.344	2.4	10.086	4.556	7.742	4.78	6.004	4	4.746	6.248	3.068	10.932	4	5	3.2	3
		9.61	9.61	4	5.334	11.092	9.42	9.484	8.406	5.494	5.032	3.334	7.204	9.428	3.334	8.65	4	7.32	5.488	43.028		5.2	7.688	17.47	5.384	6	3.602	12.828	4	8.542	8.768	4	4.92	9.61	4.704	3.122	8.268
		7	6	3	4	3.428	4.504	5.044	9.222	4.666	3.2	3.334	3	8	5.464	7.794	5.454	2.666	5.994	5.042		5.2	12	3.84	5.754	8	5.594	6.53	10.658	3.8	5.074	4	11.292	9.61	9.61	4.944	4.932
		3	7.74	7.406	5.762	4	6.042	4.666	9.098	6.57	9.06	5.936	5.364	5.102	4.964	4.5	4.204	2.882	19.896	71.624		5.074	43.6	6	4.352	7.688	3.814	4.482	11.618	4.744	5.598	6.038	4.512	9.334	4.722	11.9	5.132
		10.166	9.61	9.61	9.128	6.666	9.526	8.406	9.062	11.278	6.406	15.22	5.44	2.666	6.3	5	9.52	5.312	4	5.204		6.726	41.394	5.756	8.598	61.394	4	10.306	4	5.27	6.726	4.208	2.666	3	3	7.194	13.794
		3	7.204	8.752	4	6	13.582	4	10.692	13.222	7.21	4.05	2.666	6	5.198	7.204	13.06	5.902	4.618	4		4.334	8.456	28.59	7.516	9.756	12.262	7.01	4.802	7.606	5.61	5.482	5.346	5.204	6.698	8.946	5.604
		4.078	4.55	10.592	4.56	11.172	25.844	6.98	5.85	11.356	6.562	6.392	4.136	2.5	4	6.938	6.47	7.246	13.792	5.334		5.2	2.8	27.416	9.57	7.29	7.406	5.334	4	8.586	9.874	3.2	5.2	4	4.698	11.334	6.938
		9.214	4.5	5.926	4.352	4.394	2.8	5.5	5.776	3.642	11.256	9.888	6.938	3.334	4.31	4.142	6.316	5.102	6	2.666		5.074	20.796	7.206	5.18	25.306	3	4	3	5.698	5.464	3.796	5.2	26.068	3	3	3
		6.682	5.776	3.5	3.5	4.482	7.658	2.8	13.498	4	5.644	10.574	4.666	5	7.666	9.61	10.464	9.552	2.858	3		5.394	4.898	8.542	6.39	13.3	5.776	6.148	4	7.422	5.904	5	7.548	26.36	4.698	12.812	4
		4	3.068	13.012	5.078	4.162	13.878	9.244	9.406	4.8	4	8.674	5.334	4	5	6.304	4	5.204	4	3		6.248	5.344	4.63	19.806	9.62	5.204	7.688	2.666	5.074	7.452	9.394	3.59	15.918	16.016	6	5.224
		4	20.608	19.932	6.482	6.258	6.38	10.868	5	4	9.152	9.21	5.654	4	5	3	7.17	4	5.098	4.544		3.9	7.422	4	3.9	5.822	4.804	5.598	4.124	4.288	7.322	5.966	4.786	7.58	19.218	6.606	7.432
		9.436	18.992	2.5	8.852	2.666	7.304	3	5.846	4	6.038	5.482	16.838	4	3	4	4	5.204	4.804	3.826		3.9	23.748	7.444	5.074	3.468	27.158	3.604	4.974	3.564	3.244	3.9	6.802	8	6.224	8.204	8.204
		5.282	4	7.6	10.31	3.34	6.88	3	3.334	4.772	6.73	3.732	5.602	6.418	4.456	2.666	11.904	3.388	5.184	10.028		3.9	5.938	21.928	7.422	5.468	5.204	16.98	4.496	5.814	6.386	13.628	19.286	7.388	9.148	5.18	5.198
		5.362	3.75	2.444	4.504	5.69	4.402	9.762	3.334	4.212	20.574	3.6	6.314	4.912	23.752	4	6.49	3	3.5	4.464		6.374	3.9	3.334	3.9	4.666	4.428	8.306	3.48	4.25	5.45	6.248	4.042	6.208	8.062	3	2.934
		4	4.136	7.604	5.554	6.168	3.736	8.978	4.666	3	5.364	9.628	5.142	7.478	10.036	4	4.286	4	4	6.026		3.9	3.9	6	9.33	5.468	8.446	7.002	3.5	6.682	3.584	4.528	4.438	5.25	9.528	3	13.226
		5.894	3.334	4	10.044	5.136	3.714	4	2.666	4	2.666	5.486	5.356	6.768	8.304	3	6	4	4.204	50.834		5.25	6.248	4.974	6.338	8.406	5.2	5.738	3.102	6.244	6.54	5.074	5.414	4	5.156	4	8.232
		21.5	4	5.022	11.592	40.738	8.596	15.242	10.768	4	11.796	3.334	6.148	5.504	7.468	5.378	2.666	13.926	23.264	4		3	7.74	8.042	6	2.666	7.882	5.702	5.23	4	4	6.204	3.106	6.092	14.414	19.244	6.028
		7.406	7.74	16.53	18.954	42.542	9.712	4.734	3.84	5.464	5.6	2.666	14.32	5.434	5.544	6.928	4	16.37	3.178	3.38		3	6	14.01	8.008	8.27	6.812	13.288	4.874	6.802	6.786	2.666	6.726	3.97	3.536	4	6.27
		6.49	2.666	4.334	12.776	3	15.414	4	12.134	8.89	9.246	2.858	7.598	3.876	13.548	5.464	4	3.466	15.274	2.5		3	3.334	35.984	6.25	7.164	8.768	8.406	5.458	8.41	6.162	5.468	4.204	4	4	21.302	5.908
		5.184	7.38	12.832	7.816	9.762	8.356	8.008	7.688	6.104	4.934	9.976	4.948	2.4	8.246	7.02	4	2.882	4	10.49		4.05	48.69	4	6.56	4.58	3.9	7.084	9.408	11.516	5.258	2.666	4.204	4.6	4	6.242	6.174
		8.87	7.204	17.264	10.662	3	4	4.854	6.238	4.868	18.634	4.602	7.646	8.008	5.334	5.952	7.308	3.362	4.232	49.746		5	7.072	5.286	7.042	6.348	3.9	13.914	8.406	5.79	6	5.184	8.406	7.704	5.388	10.732	4.586
		5.152	7.58	7.468	5.102	7.614	5	6.304	24.166	4.334	6.756	5.294	6.602	4.704	4	4	13.198	6.804	13.396	8.406		6	8.644	4	7.74	5.468	5.2	9.026	5.334	6.898	4.984	5.046	7.204	5.136	9.998	3.402	6.954
		19.548	4.268	6	2.666	4.668	5.126	3.2	12.408	7.724	9.486	4.432	4.218	5.602	5.952	4	4	3.334	9.422	4.068		4.4	17.902	4	15.322	4	5.07	5.514	3.394	5.444	4.666	6.218	2.772	7.048	37.39	5	8.892
		13.448	3.402	4.648	6.102	5.88	3.938	5.938	19.384	4.44	5.004	6.456	5.362	4.69	9.856	30.052	25.35	2.458	2.666	5.284		4.952	9.706	2.666	5.704	5.814	3.528	5.89	8.542	7.38	4	9.906	6.102	5.754	5.964	5	4.56
		6.204	15.62	10.406	3	3.276	4	10.77	9.108	7.72	7.432	7.898	7.204	5.578	3.562	9.37	5.476	23.588	9.68	26.996		4.886	18.534	2.666	10.59	7.34	2.666	7.686	5.332	8.542	7.398	5.212	5.074	4	9.97	6.27	5.132
		8	11.226	6	3	9.58	4	18.29	5.5	12.446	9.204	3.112	9.774	3.334	14.076	5.18	5.746	3	4	14.124		3.494	4.666	7.604	7.072	3.336	2.666	4.666	6.87	4.666	3.932	5.758	8.768	8.168	5.598	7.754	8.374
		4.602	11.384	6.232	6	4.24	8	3.942	8	8.794	4	9.998	5	5.468	6.232	8.044	17.344	3	29.452	3.964		3	5.598	8.372	8.204	5.852	2.666	4	6.598	6	9.632	7.078	12.812	5.772	5.074	3.466	6.966
		8.508	9.88	11.614	11.962	7.646	4	11.292	8	10.406	8	16.91	7	2.666	9.61	3.772	3	3.602	14.784			5.282	38.788	7.626	9.61	2.5	6.808	4	3.466	9.654	4.286	13.454	15.466	16.98	6.118	15.342	7.496
		8.406	10.666	6.802	8.406	8.122	4	15.024	6	36.026	3.888	16.116	5	3.334	8	3	5.73	24.088	5			4.83	23.86	18.442	7.206	5	10.704	6.294	6	7.6	4	8.728	4.136	12.228	8.446	16.016	11.824
		7.102	5.226	5.486	4	8.554	2.5	30.94	4.402	6	3.704	8.406	5	4	4	3	6.024	21.796	7.734			3.04	31.304	11.636	9.406	8.558	13.62	7.706	6.204	12.992	10.406	6.204	7.072	4.686	5.88	5.074	9.904
		5	8.372	5.204	13.43	4.94	13.42	4.136	7.406	4.666	5.69	5	3.534	2.666	3	9	3.068	4	8.374			4.8	3.708	63.972	20.776	8.558	5.102	5.49	3	3.8	3.836	9.61	5.23	16.852	7.37	3.9	4
		3	5.292	12.904	5.44	13.236	9.484	3	8.008	2.572	5.464	4.068	4	7.384	3	4	26.19	6.656				4.8	4.466	21.404	4	3	5.704	4	5.544	3.08	5.158	9.61	6.266	3.25	7.422	12.476	8.042
		14.35	4	14.864	7.63	17.512	8.334	8.712	5.334	4.666	8.658	6.926	6.612	7.14	3	7.782	5.362	6.68				3	2.666	6.228	20.51	10.182	7.918	4.4	6.546	4	4.602	5.404	23.542	3.25	7.494	5.074	5.092
		5.402	9.874	6.356	4.136	8.856	11.484	3.5	3	5.468	4.952	3	9.122	5	3	9.52	6.494	2.32				3	6	6.048	6.322	12.22	13.986	7.204	22.488	17.55	6.748	5.946	10.26	4.942	9.472	6.248	4.312
		5.818	3	10.936	9.394	17.032	7.116	10	4.5	5.334	4	4	9.262	2.4	7.272	7.514	9.978	24.578				3	5.542	8.936	12.002	32.73	4.704	9.406	39.852	6.27	16.054	5	14.716	3.836	5.074	5.614	8.42
		7.688	5.226	4.204	5.518	12	2.8	3.5	3	6	3	3	4	12.856	2.666	9.716	10.36	5.092				3	8.8	4.788	13.738	3.602	2.88	12.262	8.164	5.292	2.542	14.36	23.292	6.582	4.06	4.264	3.906
		7.904	5.974	2.754	2.334	7.804	8.598	4.666	4	4	5.594	3	7.072	2.462	4	10.138	8.976	2.168				7	11.194	5.33	5.334	3	4.8	10.744	6.83	11.538	5.814	7.242	3.468	17.15	9.896	4	4.882
		10	5	6.802	4	10.334	41.002	4	3	8.542	4	4	4	21.068	2.666	9.464	20.248	3.334				7	10.936	5.716	6.204	3	5.044	6.688	8.528	4.808	6.204	7.08	4.96	2.666	5.074	6.136	10.216
		6.868	4.882	6.488	20.162	6.356	5.964	3	9.406	5.748	4.464	4	16.05	5.602	3.5	19.084	3.366	5.604				7	6.884	7.548	4	5.776	7.206	8.244	2.666	8.008	8.276	4.834	3.88	5	4.25	5.192	4
		11.946	5.102	3.226	8.4	3.334	18.94	4	8.154	3.87	4.976	4	2.666	12.45	6.688	6.438	5.6	2.86				5	5.262	10.542	5.988	9.61	15.26	41.17	6.392	8.598	2.64	4.458	4	12.846	6.562	5.442	4
		6.612	2.996	17.086	5.91	10.132	6.5	7.906	2.666	12.798	11.896	4	6	4	3.2	3.604	12.082	15.012				3	8.276	7.422	16.194	19.284	2.916	6.938	6.244	9.914	3	9.064	5.604	9.114	4.968	5.144	2.666
		17.732	8.696	10.636	7.114	3.334	15.622	9.768	3.724	3.98	14.454	3.674	5	4.666	5.792	2.8	4	5.526				3.2	3.602	5.598	6.698	5.598	5.806	2.666	4.286	5.844	5.894	4.046	4.34	9.896	5.468	5.4	5.804
		4.678	11.25	3.5	6.802	5.434	4.044	18.338	10.02	8.462	12.436	4.156	9.204	3.142	4.198	2.666	4	5.678				2.4	3.604	5.074	4	4.794	14.912	4.662	5.014	9.61	7.422	3.3	5.814	2.5	23.584	9.61	11.044
		8.332	8.76	3.5	6.536	3.714	19.146	3.334	4.334	16.006	4.732	6.57	5.204	5.334	6.068	6.262	4	4				2.4	5.164	8.5	4	4.96	6.378	7.87	16.152	6.504	4.104	9.61	4.698	5.032	5	17.19	4
		2.666	6	3.334	13.75	8.008	12.594	5.334	4.334	4.05	2.934	4.31	7.406	7.604	10.792	3.642	4	5.014				2.88	7	3.25	4	6.264	21.5	6.864	7.74	10.862	9.918	8.968	3.602	5.074	15.376	3	13.184
		5.362	3	7.406	10.814	3.5	4.904	3	5.282	8.958	5.834	5.156	7.66	3.334	28.828	6.928	4	3.602				2.4	3	8.262	4	3.2	6.496	3.266	5.71	19.498	4.55	5.992	5.358	5.88	7.938	5.754	5.598
		6	5.604	4.076	4.688	5	6.984	4	4.5	19.736	8.434	5.196	7.5	4.802	4.954	5.368	3	4				2.4	3	4.842	33.054	8.542	22.596	4.8	3.334	9.116	3.5	3.928	7.648	9.088	4.598	6	7.546
		4.136	8.406	14.062	4.632	4.102	18.654	3.736	5.772	3.068	6.904	5.41	5.2	4.446	6.082	8	3	4				4	2.4	4.898	18.272	2.666	13.348	6.806	9.168	7.206	7.38	4.35	8.406	7.742	4.656	5.814	2.768
		5.468	4	10.332	7.204	4.102	4	3.898	4.77	4.12	14.848	6.22	4.684	13.596	7.204	6	10	5.236				3.988	3	3.65	4	28.614	4.424	3.76	4.846	8.406	3.2	4	7.204	7.422	7.964	5.408	7.034
		5.602	14.348	8.836	5	5.316	8.406	4.348	16.56	7	3.772	4.464	5.948	5.688	4	7.5	3	4.452				5.428	3	3.578	7.552	7.208	5.204	6.358	4	5.536	6.304	4.602	4.204	4.424	6.37	5.938	7.982
		6.244	5.762	18.574	3	5.708	5.56	3.6	5.282	5.526	3.334	5.35	3.598	16.07	4	8.57	5.204	6.938				4.572	3	2.424	7.776	7.468	6.264	6.794	13.208	4.704	5.698	5.938	9.762	5.2	6.97	9.3	5.192
		4.082	12.544	6.402	6.398	2.666	4	7.19	3	5.788	5.962	5.764	5.602	6.742	3.5	19.772	5.788	4				2.858	3	3.286	4.204	7.704	5.776	4.5	38.252	5.548	9.896	7.648	3	5.056	3.25	5.032	3.96
		7.74	7.906	8.926	6.88	5.652	3.8	2.666	7.734	8	9.772	14.784	5.888	4.334	4	9.496	4.944	5				5	3	25.94	4.004	6.204	9.406	6.498	5.236	4.668	5.032	4	2.654	6.234	10.948	5.814	3.77
		4.776	4	10.502	2.6	11.04	8.018	20.076	4.774	8	2.334	8.742	3.59	4.816	5	3	6.286	2.4				4.944	3	10.324	3.55	17.446	6.256	7.548	3.056	5.01	5.814	7.598	5.286	6	8.982	4.25	4.102
		3.6	4	6.98	11.73	7.184	9.968	6.432	4.916	4.634	7.25	4	5.468	3	4	9.204	7.322	3.29				6	3	9.61	3	40.198	9.434	15.134	4	5.074	5.814	3.2	14.63	5.762	4.136	5.2	6.27
		4	4.934	4	12.48	4	9.696	6.842	4.602	8.102	4.4	4	6	4	13.874	4	7.434	6				5.198	19.686	3	4	5.374	4.584	4.99	4	5.722	5.254	6.404	4.974	6.562	6.538	5.2	5.204
		24	5.536	4.802	9.782	6.632	6.972	14.926	12.814	6.66	3	7.382	3.334	5.204	4.112	10.5	5.048	4				3.628	6.602	45.924	5.658	4.488	3	3.466	2.666	6.04	4.984	7.422	7.74	7.12	5.07	7.906	4
		7.042	3.896	8.406	20.812	5.468	7	4	11.476	4.634	4.4	4.466	8	5	9.856	6.464	2.666	4				4	3.532	8.218	4	2.522	4	5.246	4	4.684	5.938	7.742	5.104	4.162	13.032	39.252	4
		4	5.334	4	10.33	8.644	7.304	6.884	5.682	4.206	5.204	4.758	6	4	8.83	6.666	10.744	2.666				2.334	5.88	16.006	5.328	7.202	3	9.488	4	7.102	13.748	6.248	6.174	13.402	17.31	5.148	2.5
		6.136	12.844	6.204	11.09	3.334	5.504	3	12.056	10.012	7.304	4.428	8.562	3.666	12.682	15.464	3	4.526				5.192	6.51	38.95	3	4.99	7.434	5.054	4	5.2	17.492	7.548	6.592	4.66	8	16.784	9.398
		5.334	5.282	5.342	13.118	5.682	10.948	4	16.82	3.258	3.428	30.832	6.7	3.976	4.666	5.94	28.55	4.45				4.686	37.18	6.966	2.4	35.1	4	4.52	4	5.2	11.542	5.2	7.182	6.406	5.15	4.882	12.116
		8.702	4.712	10.794	9.406	4	3.244	4	20.186	4	3	6.506	4.336	9.484	2.666	7.958	4	11.666				4.678	49.788	4	4	6.65	2.666	4.278	5.758	7.598	6	3.9	14.862	4	4	4.238	7.398
		6.716	5.082	9.558	2.666	8.996	3.328	4	4.136	4.148	6.57	14.302	8.24	7.204	3.87	4.204	11.348	8.526				4.72	3.85	19.218	2.5	5.266	4	5.986	5.01	3.042	6.938	32.018	15.022	3.122	9.046	4	6
		7.48	9.458	12.132	6.012	7.276	5.682	4	4	3	10.108	3	11.352	8.638	5.586	14.28	11.08	3.5				3.2	3.422	12.274	5.762	7.474	6.358	7.034	5.236	4.656	9.406	3.79	5.536	4.28	9.55	7.83	4.698
		22.638	5.334	6	4	4.476	21.794	10.09	5.986	4.294	10.57	7.204	6.57	11.198	2.8	3.334	2.666	4.4				10	5.198	5.378	2.666	6.728	9.116	5.468	3.434	6.166	4.136	2.5	6.56	5.604	5.032	4.258	3
		21.674	2.8	5	4	3.87	10.698	4	6	5.966	19.626	5	4.186	4.136	24.792	12.328	4	15.836				6	5.692	16.578	17.524	10.296	11.382	4	11.168	10.046	8	3.766	6.242	12.41	3.466	4	4
		7	3.602	2.5	4	5.04	4.934	16.394	4	6.156	6.498	12.478	6.204	4.13	6.082	3	2.4	6.474				4	4.366	3	5.204	14.184	7.196	3	7.548	8.008	4	3.232	10.144	7.406	5.814	4	4
		7.33	5.258	6.512	4	9.61	7	20.488	3.384	11.168	4.944	7.392	3.05	6.73	3	3	4.03	7.434				4	26.074	3	8.406	5.458	5	6.016	6.812	8.204	10.794	7.654	15.152	5	6.004	4	4
		5	4	8.204	5.678	9.61	26.812	12.708	4.802	18.132	11.736	8.084	9.61	7.676	5.464	2.5	3.51	4				3.334	5.938	3	5.068	5.268	21.694	4	4.648	3	3	6.266	4.052	2.8	8.446	5.462	13.024
		5.904	4	8.388	6.138	4.196	6.236	28.65	4	3.5	13.53	4.012	5	5.742	10.436	3.334	3	4				4.666	4.538	4	4	5.354	11.13	4.352	5.2	4.334	3	7.74	5.42	5.28	8.204	3.984	16.368
		3.334	6.906	11.088	9.61	5.334	8.386	3.682	6.406	4	3.39	7.718	11.002	5.234	3.5	5.5	5.204	2.666				4.666	3.25	5	8.274	17.206	15.396	6.204	5.698	4	7	2.4	6.438	4.036	7	5.602	30.964
		5.468	5.87	9.214	6.764	5.032	4	6	7.734	4.718	5.41	3.334	5.962	5.106	6.602	6	6.794	4				4	6.598	3	3.232	10.236	42.464	4	14.326	5.198	7.688	5.1	5.204	6.598	3	12.338	4.81
		4	6.204	5.204	3.334	3.292	4	8	5.776	5.204	5.61	5.14	6.028	35.868	5.282	4.322	7.52	4				4	6.598	3	8.508	20.038	6.028	12.646	4.204	6.27	5.778	5.2	8.406	6.498	9.806	4	4.312
		7.406	8.204	4.334	6	5.282	4	4.802	4	5	5.594	20.2	5.704	15.486	9.736	3.682	10.728	2.4				4	4.74	3	6.598	5.454	4.804	9.61	9.806	4	6.112	6.64	6.398	5.044	4.518	5.59	3.736
		5.448	2.8	4	2.666	7.338	8	4	6	5.454	7.636	9.034	6.704	5	21.876	3	2.8	5.286				4.586	7.548	20.46	12.718	9.762	4.148	7	3	4	4.932	6.066	5	2.666	6.204	5.272	2.8
		5.536	28.406	4.082	5.468	5.75	7.98	8	5	4	5.328	10	6.768	4	15.06	2.286	8.664	4				2.8	5.032	7.406	12.958	5.204	5.064	11.512	9.61	18.338	10.462	10.512	4.35	7.208	5.01	6.248	4
		5.204	9.412	5.92	3.052	7.642	11.35	6	4	6.89	5.978	4	6.87	5.352	14.08	4	4.058	3				8	4.314	3	7.882	3	4	8.732	5.566	9.35	5.324	4.122	3.5	6.8	4	5.074	3
		3	11.904	10.31	7.5	13.782	5.604	3.6	3.468	4.286	6.272	4	3.786	2.5	24.344	4	4.268	15.3				4.666	5.982	3	5.01	8.346	4	7.954	6.364	3.402	7.196	4.87	4	5.938	17.762	5.074	9.61
		4	14.862	8.716	3.5	15.08	7.564	4	6.966	5.142	7.388	12.712	4.042	6	8.716	4	16.888	3.65				4.666	6.598	42.24	11.348	12.744	4	11.168	2.666	4.704	4.698	4.882	10.142	3.9	6.962	3.9	9.204
		4	32.026	7.204	5.762	11.696	4	9.048	3.462	3	6.38	6.162	12.39	6.602	7.852	4.816	14.106	8.926				4	6.726	4	7.688	16.462	8.204	4.88	2.666	4.11	7.79	14.642	12.012	3.9	12.042	9.788	5
		5.522	8	4	3.6	9.334	4	5.468	4.948	5.4	7	15.072	4	3	4.218	2.572	16.352	6.136				4	5.814	7.916	11.238	11.088	8.712	3.85	4.666	8.008	26.108	4.398	10.366	6.248	5.2	2.934	3
		11.694	6.36	7.38	2.4	5.026	4	3.334	5	6.068	7	4.8	4.882	2.5	8.558	30.854	6.222	3.334				6	4.25	8.438	3.71	8.734	8.564	4	3.25	2.882	8.716	8.714	4	3.9	5.814	15.224	4
		22.854	4.136	4.148	9.726	13.808	12.058	3.5	2.5	5.084	7.204	5.544	6	3	8.542	4.068	3.5	4				5.468	5.814	6.636	5.286	3	8.37	33.596	4.102	3.402	4.302	7.024	4	5.71	5.308	15.87	3
		17.456	6.856	6.956	14.058	17.978	4.05	3.5	3	6.704	8.102	2.666	9.762	4	6.128	5.318	3.334	2.666				5.236	7.99	16.332	6.804	8.406	7.304	11.784	2.5	4	13.952	5.032	3	4.866	5.568	4.804	2.666
		7.072	14.914	8.064	20.944	8	4	4	7.5	3.5	5.402	2.666	21.732	4	8.062	5.2	4.5	3.468				5.598	14.614	2.334	10.556	6.756	12.144	16.14	5.894	4	17.482	7.406	3	6.444	9.576	8.672	4.954
		6.802	7	9.162	4	41.028	6.132	5.422	6.168	5.768	8.102	4	2.5	6.042	10.246	2.666	4	4				4	4	2.666	14.888	2.5	6.304	13.46	19.982	4	8.84	13.266	5.004	6.534	4.25	4.25	4.352
		10.184	8.558	10.406	4.402	16.396	9.238	5.41	3.334	12.196	14.502	4	8.204	7.734	6.538	6.904	5.626	4.866				6	4.802	4.696	4.802	4.5	9.61	22.414	5.068	4	4	4.366	4	5	4.992	22.512	2.4
		4.652	4	4	5.068	19.89	19.58	3.374	21.064	4	8.824	4	7	6.57	6	48.384	11.064	3.6				4	7.604	8.048	5.604	8.406	6.304	18.112	32.724	8.164	4	11.398	4	7.174	16.252	2.802	3.398
		9	4	12.928	4	17.2	3.334	4.692	16.964	6	3.694	6.232	5.068	11.896	13.996	6.204	5.204	2.666				4.572	4.666	2.666	8.406	9.61	6	4	6.248	6.804	4	9.342	5.954	7.204	7.306	8.392	5.204
		7	3.102	6.164	10.488	10.948	11.814	11.98	12.986	4.468	10.79	5.768	4	5.274	9.228	10.044	9.484	16.072				4	6	11.484	6.666	8.008	4	4	6.248	6.108	4	8.542	7.982	4	5.048	5.09	2.5
		12.246	6.938	7.072	4	5.954	27.996	12.124	20.088	3.334	23.068	4.31	4	4.964	13.59	4	4	5.194				6	5.342	46.974	6.576	11.154	4	5.478	6.248	8.346	4	5.468	6.806	4	5.66	5.762	7.072
		6.566	3.28	9.41	6	12.812	5.276	7.406	17.546	2.734	9.47	14.106	6.612	6.672	4	4	7.296	11.75				6	6.938	3.152	41.216	4.698	4	11.314	3.9	5.136	5.044	6.234	10.638	4	6	6.004	6.042
		6.102	16.6	17.212	5.218	3.49	8.676	3	7.204	18.068	9.5	14.568	8.272	2.5	5	5.094	6.08	8.79				3.25	11.196	37.654	17.346	6	7.494	6.132	3.9	3	5.844	6.27	6.598	4	10	4.874	6.952
		19.894	6.92	14.82	5.028	6	23.054	4	4.78	7	2.844	8.542	7.856	5.428	10.182	4	14.818	5.132				4.004	6.192	24.024	2.666	4	10.09	8.468	7.422	14.664	6.136	7.864	3.466	6.782	9.276	11.372	3.87
		6.18	4.546	11.052	3.862	5.204	14.618	10.188	4	6.776	3.666	4	4	3	16.186	3	4.01	19.96				4.734	5.468	4.858	2.666	4	9.854	4	9.876	5.682	2.92	6	4.25	8.276	6.204	6.134	4.532
		5.034	12.252	4	14.774	3	3.24	13.096	8.406	6	7.992	4.852	4.44	6.068	4	4	8.534	6				5.136	3.334	8.052	14.27	4	4.866	4	5.032	4.948	12.982	4.8	7.874	3.624	6.054	6.562	2.916
		8	12.32	7.356	9.434	5.6	15.986	5	4.894	4	8	10.052	4.086	3	4	11.112	15.788	8.26				4.666	5.682	7.906	57.876	4	5.316	4	6.598	13.608	5.758	5.334	4.932	3.432	5.204	4	5.194
		5.816	13.552	7.204	3.334	3	9.96	6.804	7.986	4	6.204	5	7.91	6.742	6.938	28.61	3.23	3				6	12.154	7.304	22.422	39.998	3.81	4.802	11.264	16.974	6.912	6	17.062	8.282	3	5.66	4
		6.482	6.072	9.776	5.876	4	9.5	3.602	4	6.478	3	7	8.986	4.618	3.068	11.02	4.212	4				5	6.136	4.422	29.324	40.374	3.9	11.048	5.032	4.424	4.176	3.334	5.488	8.008	5.204	6.906	4.204
		4	9.842	4.204	3.57	4	21.358	4.082	7.204	5.898	9.028	3	6.57	5.928	4.29	8	6.172	4				5	5.868	6.476	6.384	4.928	6.248	7.558	6.738	4.666	9.958	15.834	4.454	4.91	3	6.204	3.958
		11.664	8.406	5.824	9.618	6.602	6	4.666	3.2	4.608	7.688	3	8.942	5.478	3.6	3.682	9.708	4				4.976	6.222	5.308	9.406	12.302	6.876	5.204	8.968	3.642	6.248	6.474	10.366	4	3	8	4.204
		14.35	4.8	11.066	8.29	3.624	7.74	7.302	4	13.412	6.136	4.464	4.714	17.604	7.232	6	5.514	4				4	4	8.256	9.406	4	5.62	4.666	10.06	5.814	5.282	10.178	6.248	3	4	8.204	9.61
		6.27	5.202	6.136	3	4	4	17.738	3	5.068	4	7.392	15.002	5.178	10.462	4	4	3.602				3.244	7.606	7.048	4.882	4	2.134	4.602	5.954	5.898	6.906	6	21.156	4	4	21.97	5.64
		5.58	4.666	5.05	3.602	12.092	6.244	10.928	5	12.254	3	7.662	3.2	10.396	6.132	6.37	6.006	15.854				2.4	4	7.668	9.61	6.952	4.97	3	5.536	12.244	5.084	3.466	6.248	5.356	13.648	4.038	35.732
		10.488	12.736	4.222	13.318	3	6.818	5.774	4	3.6	4	6.586	3.602	6.234	7.866	4	3.142	6.698				2.4	5.97	6.644	33.726	6.204	6.938	6.938	4.5	6.804	6.054	5.468	9.61	5.356	4	4.308	5.288
		6.606	6.092	4.602	19.39	9.38	2.666	8.406	4	7.086	3.75	3.334	4.102	15.942	7.704	4	3.334	5.176				2.4	38.466	4.124	7.606	10.338	6.754	3	4.5	4.478	8.932	5.074	3	6.186	19.808	10.636	3.636
		6.204	8.406	3.898	9.486	4.376	13.864	7.366	4.622	9.846	4	4	3	8	9.946	3.87	4	4.556				6.4	4	6.922	8.204	3	6.136	4	4.932	8.768	44.32	4.698	5	13.258	7.244	5.092	8.542
		4	7.406	2.8	7.502	5	11.508	2.666	4.462	6	3	10.966	10.808	3.334	6.714	3.958	4.666	3.738				5.082	15.346	16.612	17.088	3	7.174	10.212	8.276	3.9	5.604	5.102	7.986	6.598	8.75	4.204	4
		11.142	6.204	5.204	5.93	4.666	3.224	5.57	3.68	4	4	5.148	8.174	9.726	5.356	9.818	10.682	3.546				4.25	14.984	5.022	6.418	3	4.91	8.446	4	4.802	5.814	5.602	4.034	5.032	7.196	2.952	5.184
		18.666	2.666	3.666	4	8.356	3.968	3.282	7.816	8.542	4	4.086	4.802	3.334	3.572	16.076	7.962	25.212				7	7.798	6.184	5.092	5.244	9.452	5.928	4	8.406	3.754	7.942	10.668	6.94	4.5	4	6.062
		8.784	2.802	13.952	9.754	8	19.612	3.334	10.95	16.198	4	4.232	4.666	2.666	5.112	4.186	30.566	4.464				8	30.782	22.962	4.204	5.33	4.726	15.862	8.85	7.196	6.926	5.306	7.458	13.544	4	4	7.196
		12.482	7.174	5.654	4.094	4	17.618	5	7.776	4	3	6.09	6.666	2.8	17.452	37.444	7.406	5.894				5	8.114	3.67	3	4	7.126	5.7	3.564	3.2	9.61	5.204	3.6	2.624	7.722	5.87	19.188
		8.076	32.05	7.804	8.644	4	4	7.558	4.916	3.538	4	9.986	4	4	5	8.694	11.568	5.886				7.204	7.398	5.822	2.4	4	8.034	4.802	2.8	4.424	5.592	3.732	4.996	6.802	7.968	9.22	2.882
		15.688	6.136	8.988	7.942	4	6.302	5	3.102	2.8	4.464	8.384	15.128	4	24.032	3	8.298	23.458				4	4	5.032	5.204	35.9	9.214	5.282	10.624	6	5	5.092	7.974	13.506	5.384	5.074	6.902
		12.536	14.46	16.666	5.142	4	4.582	12.274	4.082	5.362	13.48	7.354	6.28	4	27.698	10.552	6.67	28.65				8	2.666	4.25	34.62	3.168	3.602	15.992	5.278	9.61	12.888	4	12.406	5.096	10.636	3.9	6.948
		13.114	7.45	12.102	4.046	4	4	6	10.456	5.204	6.622	3.276	7.204	4	4.352	5.204	13.614	9.552				3.272	6.372	29.97	7.242	4.858	3	10.898	7.734	3	10.132	14.656	7.688	7.422	11.314	3.9	3.024
		6.27	13.752	12.952	7.284	3	8.214	4	6.048	3.844	5.464	18.428	6	4	6	3	9.514	7.416				4	5.446	4.276	5.818	6.248	2.882	4.41	5.226	3.782	6.87	5.938	5.468	7.422	4.746	5.814	30.332
		5.102	3.704	4	6.204	5.5	4.704	4	3.334	5.788	3.864	5.75	8	4	4	10	5.102	4				4	7.728	6	13.176	7.548	18.342	17.91	2.334	5.844	8.196	5.2	7.508	6.248	4.802	4.382	4
		9.61	5	9.292	15.156	6.994	5.356	4	7.876	26.224	4	3.002	3	9.44	9.122	17.802	3.666	4				4.804	11.92	4	3.292	6.184	3	2.666	2.666	14.272	8.624	11.178	6.762	6.248	6.364	5.2	4.8
		5.762	10	8.204	9.61	3.336	3	9.61	3.666	6	5.464	5.48	5	8.142	6.464	4	4	4.802				3	10.238	8.406	17.176	6.184	7.406	2.4	5	4.46	6.498	5.2	4	5.074	5.69	5.2	4
		7.582	3.55	8.094	12.61	5.084	3	4	11.136	6	4	3.934	4	4.236	6.928	8.144	4	3.468				3	10.042	4.102	7.422	5.074	3	10.028	4	9.306	4.8	5.2	27.76	7.742	5.036	6.24	4
		21.502	4.802	9.406	6.644	4.584	5	4	5.592	4	5.188	4.912	9.67	6.928	3.334	11.08	4.264	4				4.482	5.208	5.234	7.742	5.85	3	5.468	3	34.828	9.902	4.698	6.892	5.06	4	6.982	18.326
		3.334	6.666	9.406	2.666	4.402	7.906	5.092	3.6	4.976	5.194	25.854	4.464	3.6	13.644	5.286	4	4.13				5.2	4.792	6.204	7.422	8.332	3	10.968	12.524	2.666	3.126	4.856	15.368	24.786	12.538	4.5	21.614
		6.068	7.204	9.406	3.334	7.044	4	5.104	6.794	4.586	8.33	11.44	8.21	8.84	5.928	9.566	5.928	5				3	31.918	8.542	5.2	3.364	5.2	2.666	11.98	3.2	3.75	6.804	6.684	16.518	3.9	3	6.968
		6	6.488	5.602	2.444	22.124	4	2.882	21.098	6.928	6.074	7	5	2.5	4	13.044	4	2.702				7.952	23.104	7.978	3	3.8	2.134	5.538	6.508	3.01	6.796	8.868	7.828	6.602	6.248	4	7.906
		4	5.3	4	2.5	7.804	5.776	13.238	9.212	4.618	8.508	4	21.768	5.648	5.428	12.002	13.152	3				5	10.114	2.5	4.676	7.196	3.5	7.204	4.102	11.836	12.194	3.704	5.886	5.204	7.338	3	7.204
		6.082	3	3.546	6.804	2.5	5.154	4.136	7.468	2.666	8.542	3.6	5.564	5.796	3.98	23.062	3	4				5	8.07	7.102	2.824	7.196	3.5	5	4.5	5.3	8.172	5.372	9.452	5.204	7.156	4	4.698
		3	4	4.5	7.388	3.682	4	26.146	2.666	6.714	8.542	5.334	6	4.624	5.196	12.806	5.53	3.268				5.174	3.2	5.282	6.682	8.34	2.5	16.478	3	5.116	4.802	5.01	5.032	5.204	4.598	2.444	4.838
		8.406	3.494	4.356	13.492	7.174	11.138	4	6.98	7.204	2.666	4	8.406	17.166	22.236	3.068	9.848	4.31				3.778	23.032	35.938	4.278	9.026	6.342	7.204	3	6.598	6	13.664	5.2	7.036	5.814	4.97	3
		22.288	7.768	4.802	19.092	4.666	2.89	3.25	3.68	5	7.512	2.666	3.334	27.056	7.57	5.57	18.338	2.8				3.972	5.232	8.204	6.81	8.406	6.002	3	4	8.178	4	14.216	7.494	5.804	4.704	4.408	17.404
		4	9.98	14.236	5	6.652	7.268	4.204	6.89	4	12.272	4.5	4	3.6	16.156	4	5.078	3.846				3.692	3.986	5	6.06	6.796	6.888	15.59	4	5.2	5.334	13.834	5.032	5.512	8.644	10.176	3
		4.882	3.988	4	11.946	3.468	14.82	7.474	3.6	5	6.79	4	5.334	4	4.204	3	12.618	6.764				5.074	3	6	10.932	7.87	4.688	10.166	4	5.2	4.666	3.512	5.2	2.9	5.938	5.762	16.166
		3.334	7.74	8.382	5.58	2.666	7.688	4.26	6	7.392	7.4	6.864	4	5	5.542	6.666	8.7	30.074				3.9	9.762	7.474	5.82	3	4.974	29.064	16.81	4.984	6.784	6.276	5.2	6.184	6.114	3.244	4.644
		8.008	6.802	5.056	13.324	4.334	4	13.768	9	8.608	4.058	4	4	4.4	3.142	11.204	11.82	7.42				5.074	33.228	6.034	4.666	3	10	8.826	5.11	4.658	6	11.932	5.2	6.184	7.206	3.5	6.806
		5.09	4	10.714	6	18.282	3.2	15.268	4	4	4.588	3	6.182	3	8.97	9	10.128	19.43				5.074	52.146	4	8	10.084	6.682	3.906	5.332	14.604	13.168	12.406	3.816	8.27	11.144	8.27	16.496
		7.558	3.846	7.91	4.5	4	6.282	4.8	4	6.928	10.32	19.052	4.618	3	6.368	4.55	35.032	9.432				4	54.916	6.93	15.488	5.204	4.8	7.322	23.718	4.016	12.406	6.65	9.61	7.206	4.4	6.938	2.4
		5	7.542	12.882	5.602	4.744	6.91	4	17.954	6	8.476	4	7.044	9.702	14.864	3	14.148	9.552				4.392	6.204	4	16.072	12.198	5.334	13.016	6.804	15.706	4	5	6.698	3.112	3.35	8.508	7.246
		2.666	9.282	5.864	10.558	3.822	8.386	6	9.29	4.45	7.38	6.888	8.612	3.788	12	4	4.068	11.302				5.334	19.974	4	7.044	11.178	4.666	5.904	6.72	12.812	5.204	5	9.988	13.032	8.226	4.666	4.708
		9.572	30.07	12.044	3	13.384	16.89	6	3.734	4.958	5.436	8.108	4.334	5.276	12.45	4	5.386	11.514				5.334	8.406	5.456	7.072	9.982	21.012	4.09	4.144	5.032	6.554	9.968	6.346	53.674	3.572	5.122	9.61
		8.476	4	8.406	4	16.494	7.438	6.136	4.4	2.5	12.812	5.968	6.864	18.782	26.776	3	4.594	3				5.334	21.488	5.87	8.842	6.282	5.764	9.264	3.068	6.938	5.494	9.61	6.538	5.466	11.094	6.598	4.402
		7.538	3.87	6.746	4	7.056	23.656	6.136	6.204	6.258	12.262	4	5.958	3	17.988	4	5.178	12.866				6.102	4	23.036	7.468	12.968	3.88	6.038	3.66	6.512	6.204	4.352	5.928	8.442	5.604	5.814	5.556
		6.016	3.334	5.258	3.404	14.4	16.702	10.406	7.934	3.2	4	3	4	10.162	4	3	15.072	2.666				3.334	3	14.494	6.588	26.238	8.952	5.572	8.326	11.426	6.23	4	3.9	4	17.776	4	5.698
		4	7.334	7.618	11.41	4.672	19.79	4	18.184	8.672	5.316	5.852	2.5	17.918	5.334	4	8.636	4.114				6.238	5.272	6.204	4	6.448	7.944	8.292	3.87	7.368	3.334	3.282	3.5	6.588	6	9.384	8.762
		8	7.174	5.66	5.886	4.666	13.422	5.036	15.132	21.046	7.044	7.074	5	4.578	4	2.286	24.148	5.678				6.802	6.248	8.48	10.982	8.106	9.128	9.658	5.596	8.542	4.666	6	15.132	8.488	6.468	18.172	9.756
		19.102	9.248	7.604	11.922	6.176	4	7.83	13.552	10.414	3.682	2.5	5	11.798	4	4	3	5.214				6.112	3	7	4	6.726	5.132	6.034	5.536	3.334	4	5.698	5.676	5.888	8.542	5.154	4
		3	2.56	9.288	4.4	8.61	3.334	3.236	10.562	10.482	3.334	3.33	6.204	7.01	7.826	3.292	8.486	3.468				5.918	3	3	57.9	6.136	5.372	4	5.304	7.744	4.4	4.698	11.5	5.244	6.384	7.806	14.294
		4	4.8	4.5	5.334	3.334	10	2.954	17.43	19.528	3.844	3.334	7.392	9.338	7.354	9.12	4.334	5.416				4.586	3	4	26.096	4	5.57	5.154	7.422	4	4.244	8.096	14	4.434	3.48	16.832	14.202
		8	9.406	5.5	3.578	3.334	3.846	6.402	10	5	4.556	2.666	7.392	24.47	4	7.318	6.042	7.492				3.334	3	4	19.146	8.614	13.056	8.406	3.9	9.156	14.82	11.288	5.128	4.656	4	5.938	10.818
		4	7.204	5.856	4.934	8	4	10.614	3.378	3.348	22.176	5	8.42	3.5	4.752	7.828	6.99	3				7.334	3	4	15.23	4.4	41.582	6	6.248	15.97	5.572	11.252	4.584	16.704	38.55	13.246	58.186
		5.402	26.126	3.236	7	8	4.482	4	5	5.136	8.928	5	4	12	4.464	7.588	3.734	24.36				2.666	3	4	18.092	4.058	4.232	6.03	8.446	18.344	5.204	17.458	7.74	5.204	5.55	7.296	32.572
		8.542	3.602	10.744	3	8	13.33	5	4	8	4.372	5.954	10.79	10.794	5.196	5.838	12.394	11.42				3.714	3	4.698	4.972	4.666	4	30.692	9.042	19.006	4.704	10.728	7.906	3	7.258	4.422	4.204
		6	3.5	10.744	6	2.89	3.2	7.558	7.094	12.406	3.568	6.78	4.994	4	13.344	6.282	18.13	4				7.068	3	7.776	2.666	2.666	7.232	3.334	5.074	5.156	3.9	10.66	11.324	5.204	12.23	19.024	3.604
		5.6	3.5	3.334	4	5	8.542	7.204	7.204	6.49	9.076	5.65	7.004	3	3.2	4.76	3.68	3.334				3.068	3	4.028	6.064	4	10.274	4.8	3.9	4.652	5.074	8.53	4.698	3	4.914	8.33	4.004
		10.282	13.688	6.804	5.004	4	9.386	5	9.98	3.44	3.976	3	5.602	3	5.174	10.776	4.812	5.286				2.666	3	11.778	5.484	13.4	6.776	13.668	6.222	7.838	7.422	3	5.386	5.074	8.106	4.974	4.204
		8.798	3.482	8.058	10.936	8.084	6.018	3.6	9.406	6.48	2.944	15.552	6.78	4	5.464	3.622	2.444	9.692				2.666	4	4	64.124	5.334	3.604	3.628	6.812	15.672	9.984	4	9.828	9.472	5.814	4.8	3
		6.27	4.536	3.684	14.686	19.654	10.132	9.466	6.102	8.556	6.71	5.47	3	4	3.2	8.762	18.55	4.956				2.666	3	18.67	24.57	5.964	4	8.024	5.598	10.274	12.854	6	8.096	9.472	5.032	15.184	7.232
		8.06	4.802	13.336	18.642	8	5	7.572	6	9.062	11.086	6	3.6	4	5.416	5.556	8.176	4				6.25	3	3.88	5.486	6.95	4	34.454	4.99	9.798	3.9	3	5.298	33.318	5.2	6.398	5.204
		9.61	14.066	12.934	14.942	3	6.786	7.102	4	4	3.226	7.942	4.772	4	4.748	46.148	19.382	2.222				5.98	3	4.004	3.828	5.692	5.258	22.722	6.858	8.542	6.248	5.204	3.536	12.586	7.544	4.274	2.666
		4.602	9.762	6	28.558	5.136	5.71	3.098	4.516	5.154	3.146	5.146	5.244	3.31	3	3	9.928	20.642				4.014	3	4.478	4.466	5.514	6.744	4.908	5.814	3.346	7.422	7.474	3.556	5.2	4.818	5.052	4.562
		11.45	15.576	4	6.666	5.136	8.376	16.192	6.406	4.31	3	9.742	7.662	2.666	7.706	9	12	4				6.5	5.356	4	2.666	13.118	4.482	7.206	6.598	5.814	5.2	9.61	3.602	5.32	8.374	8.982	4
		5.264	7.406	22.624	4.594	3.452	5.89	7.688	3.602	19.556	9.406	17.67	7.556	12.254	5.562	3	6.26	11.164				3	3	6	4	6.172	9.228	8.538	5.074	6	6.248	5.604	4.264	9.896	3.618	8.874	3
		4	6.204	9.176	3.2	8.644	4.79	12.954	4.72	22.082	7.604	5.122	9.558	7.858	7.07	4.464	5.158	3.602				5.906	6	3	4	4	4	4.474	7.548	8.542	5.01	4	4	4.424	5.204	35.302	3
		6.122	7.406	7.202	3.334	5.8	16.702	11.124	3.49	6	2.666	4.05	4.136	4.464	21.276	11.848	8.174	6.776				6.222	5.912	4	4	6.49	4	7.392	5.01	5.87	5.938	4	4	5.722	5.204	3.398	3
		7.024	6.204	4.058	4	3.69	8.89	24.26	5.392	6.464	3	3.666	5	2.154	24.594	5.342	4.3	24.326				6.074	7.406	4	2.666	3.466	6.442	7.548	6.812	5.202	6.22	9.576	8	3.9	8.276	4.014	4
		8.346	6.204	5.454	4	33.48	5.136	5.248	5.752	7.588	7.19	4.55	2.666	4	9.61	24.182	6.05	3.302				3.85	2.334	4	15.798	45.7	7.422	8.646	7.28	4	4	4.976	4.3	3.9	5.638	8.832	4.466
		3.334	5.204	4	2.666	7.606	8	5	3.2	9.628	10.566	4	10.028	8.486	4.992	13.668	6.648	4				6.782	4.698	4	4	6.584	5.394	8.178	5.01	4	9.61	5.488	3	3.9	10.518	4	20.222
		4.8	4	11.046	6.136	3.654	10.284	4	4.482	4	10.51	3	5.204	4.542	8.158	4	17.892	4				6.88	3.86	4	4	7.198	6.338	10.188	5.2	4	5	3.816	3.2	9.472	5.754	4	4.666
		5.334	4.752	10.936	7.064	6.308	5.786	3	10.726	11.536	3.452	3.6	8	6.004	9.204	6.136	4.204	9.552				2.5	5.336	4	23.808	6.204	7.338	6.574	5.2	4.704	4	5.568	7.536	4.874	5.204	4	5
		3.108	2.5	13.448	4.8	5.6	4	4.666	25.05	9.316	4.952	3	8.204	3.366	4.704	2.222	5.304	4				6.046	8.644	4	4.798	6.204	6.748	6.184	3.9	8.786	3	10.654	6.862	8.92	4.754	4.976	4
		22.208	3.334	7.204	7.11	21.094	6	6	4	5.474	4.642	3.954	2.84	7.292	6.204	4	2.5	4				3.2	18.666	4	12.528	9.61	2.5	9.792	7.154	4.836	13.244	18.398	2.4	3.068	3.468	10.344	6.398
		9.406	5.704	4	5.086	9.558	12.122	3.5	5.204	4.766	6.938	24.294	4	7.516	2.75	4	2.4	4				5.352	19.444	3	2.666	7.236	3.266	8.218	4.124	2.458	4.716	6.126	3.682	6.356	4.424	4.308	5.878
		8.734	13.238	4.51	5.204	10.23	9.914	7	5	6.132	15.94	6	4.136	3	3.334	4	16.798	4				2.134	6.686	3.334	2.5	5	8.204	12.406	4	6.724	2.678	7.754	5.2	5.78	3.25	2.96	6.878
		5.156	7.326	5.204	4.646	5.288	7.406	3.334	2.64	25.754	13.784	2.666	2.666	4	4	4	3.74	2.5				5.598	3.334	4	4.336	6	9.61	10.842	5	10.794	13.94	5.198	7.37	5.236	4.424	5.184	4.228
		7.354	4	2.934	8.07	4	4.234	5	4.224	7.882	7.402	4	4.04	9.734	3	5.204	3.368	4				2.8	4.802	3	16.802	41	3	4.882	3	6.962	2.666	4.8	6.142	4.366	5.01	4.198	3.856
		2.666	13.546	3.478	5.5	5.204	5.72	8.204	10.936	4.87	5.906	2.666	4.602	5.292	7.684	6.928	7.228	6				5.638	4.514	3	4.068	8.112	3	6.872	7.606	3.602	5.098	3.2	5.2	6.878	8.158	5.2	3.5
		7.604	18.12	3.678	12.404	3	5.456	7	7.668	6.928	4.5	37.008	4	2.666	5.992	5.224	7.204	8.614				6.8	5.654	3	10.392	6	6	6.204	3	6.248	4.85	2.134	5.2	11.368	5.602	6.598	15.696
		3	14.264	8.008	5.704	4	8.204	4	4.666	6.928	12.48	4.696	4	5.04	4.076	11.698	5	6				4.258	4.25	4	11.232	11.942	5	4	9.066	6.248	11.592	7.396	5.2	11.454	5.638	5.2	8.252
		7.006	4	3.732	3	6.456	11.278	4	8	11.47	4.802	11.632	4	4	3.964	10.556	4.352	3.068				3.292	5.032	3	20.444	6.092	4.28	6	7.9	5.074	4.16	4.966	2.5	7.406	3.682	5.844	7.646
		18.378	2.666	3.472	4	5.604	12.728	4	2.666	7.01	9.204	4	10.948	4.666	7.674	18.136	4.464	3.068				6.548	7.256	3	7.148	3	4.804	2.4	4.204	6.204	4.25	7.74	3.59	5.87	10.026	3	6.136
		6.104	2.666	3	5	5.356	7.252	4.238	7.958	5.966	9.406	17.148	4	6	2.666	22.532	3.416	3				3.95	4.602	23.756	7.82	8.558	5.966	4	3	4.962	7.708	4.462	8.768	4.136	9.066	8.276	4
		21.83	2.8	7.758	17.738	4	4	10.936	4	6.7	3.5	14.518	6.928	4.8	8.216	12.19	6.236	11.866				4.598	10.694	9.61	4.94	6	3.602	4	3	3.9	13.518	9.432	6.248	9.61	7.842	4.49	32.378
		24.636	4	3.5	16.46	4	4	7.74	4.4	3.602	2.916	5.376	17.422	4	10.23	3	3.428	2.5				2.4	13.39	5.356	5.228	9.762	5	7.2	26.292	9.868	6.388	35.58	4.71	6.702	4.438	6.978	14.262
		4	4.768	4.388	4.554	4	3.404	5	5.124	7.19	9.856	4.702	6.94	2.666	12.73	4.372	8.542	4.58				3.2	47.398	5.454	4.204	8.988	4	3.666	6.786	5.468	5.704	7.208	3.734	5.112	8.446	4.27	5.064
		7	2.734	14.984	2.666	2.5	3	4	2.25	9.592	6.464	7.754	8.296	2.572	6.786	4	2.5	18.214				4.974	9	3.8	3	8.508	7.406	6.836	3.108	6.666	7.204	7.206	17.286	7.78	3.9	4	5.978
		5.822	5	7.626	3.66	4.866	4	3.982	4.068	10.958	4.846	6.56	5.928	3.09	4	4	3.87	4				5.83	3.012	3.5	4	4.136	6.326	2.8	5.668	3.468	3.5	9.406	5.66	14.386	17.358	4.91	5.844
		4	4	6	4.33	5.264	14.136	9.368	3.492	5.334	3.616	24.524	5.286	4.562	8.42	5.802	4	4				2.572	6.362	4	3	14.516	3	6.982	3.978	3.258	3	3	4.344	11.142	11.502	3.402	6.004
		5.204	4.562	3.334	5	8.046	3.28	4	6.286	8	3.33	19.374	4.732	5.384	8.542	4.618	7.37	3.068				5.782	5.102	3.2	8.204	23.648	3	2.5	5.076	4.666	6.504	5.5	6.76	4	4	6.248	4
		8.406	3.334	12.954	4.222	5.626	5.424	3.334	9.61	9.748	6.928	7.488	3.642	13.142	5.98	7.278	4.358	3.362				6	4.072	4.8	3	7.558	6.836	3.2	3.408	4.25	9.61	8.824	18.512	5.858	5.918	3.9	6
		5	4.666	7.688	40.758	13.344	5	4	6.204	15.176	12.42	6.462	6.928	6.438	6	3.694	5.468	10.488				3.556	3.25	2.666	5.592	36.054	38.158	3.612	5.604	4.098	6	6.786	6	4	4	6.826	3.136
		7.042	7.12	8.038	5.178	3.8	3.5	3.068	4.112	5.994	3.982	4.804	5.386	6.57	6	2.5	6.252	3.582				4.756	6.184	9.368	4.392	7.766	7.378	7.322	4.882	2.4	3.5	3	8.48	7.92	3	7.422	7.022
		7.406	21.862	4.8	6.762	2.666	9.986	18.71	3.362	8.254	6.74	4.666	3.05	2.334	3.6	2.5	5.086	5.372				3.948	7.47	5.074	7.802	5.704	2.4	6	9.62	7.406	4.334	4	9.38	6.204	14.444	6.568	4.8
		7	7.532	6.942	7.408	8.744	9.652	3	6.346	10.886	5.602	8.792	3.694	5.114	3	3	3	3.5				2	18.906	10.222	6	8.846	4.098	8.558	10.738	3.85	7.804	4.124	8.998	9.132	14.758	3.9	3
		9.762	3.6	3.5	17.95	5.57	12.702	3	6.06	2.858	5	4.582	3.2	5.428	7.138	5.526	13.998	8.064				4.296	2.4	5.814	19.634	10.018	4.85	4	8.542	5.356	8.406	11.006	4.198	4	11.254	16.596	7.718
		6.062	3.2	3	22.754	16.088	12.636	6.204	2.974	17.588	4.994	6.746	3.682	6	5.992	3.334	2.8	7.124				5.032	16.728	3.836	4.462	2.4	5.01	6.204	8.542	5.288	4	7.306	7.328	4.99	6.482	7.552	8.49
		5.494	9.104	3	10.292	6.162	2.666	3.6	19.228	4.154	5.13	7.842	4	8.744	6.464	4.546	6.594	4.866				3.466	4.998	6.252	2.666	5.2	6.784	6.204	6.062	5.764	8.008	4.428	7.326	4.276	3	20.998	7.204
		11.45	5.87	21.174	9.958	4	7.416	7.52	5.838	7.604	4.734	25.338	6	5	4.482	6.41	4.666	16.53				5.032	9.904	9.438	5.242	9.204	7.74	5	4	7.122	5.468	5.408	6	5.074	3	14.004	6.88
		24.44	5.348	10.384	4	4	3.538	2.5	6.59	7.552	11.234	7.356	4.46	6	5.544	18.862	6	11.822				5.032	3.936	5.64	8.008	8.86	3.468	7.204	7.072	7.386	6.102	4.25	6.064	4.518	14.846	6.882	2.666
		6.768	25.58	17.562	9.204	5.036	5.682	4.248	9.994	7.47	5.844	6.96	8.118	2.8	5.576	55.702	4	2.666				5.2	12.008	3.2	21.058	6.214	2.666	5	6.088	7.624	6.536	6.33	4	4.976	8.7	4.25	3.424
		5.51	8.798	7.904	4	5	4	11.314	6.932	5.142	6	4.33	6.204	5	11.286	7.356	4.116	2.286				3.466	30.322	3.2	4.602	64.84	9.334	9.522	7.688	7.246	5.848	4.98	9.398	5.01	14.116	4.25	7.636
		5.988	8.204	6.198	4	6.602	6.006	15.184	14.464	4.342	5.154	5.464	6.846	2.666	20.174	8.882	5.276	4.562				4.694	10.092	5.6	7.906	41.222	4.58	3.602	6.266	4.598	4	5.032	5.594	5.172	9.398	10.074	11.254
		12.812	6.938	4.238	3.282	7.898	6.806	3.556	12.204	6.7	5.096	5	6	4	12.712	3.334	4	13.884				4	6.94	2.4	2.5	6.844	7.576	6.476	6.504	6.024	9.398	7.422	6.406	11.674	4	5.204	3.2
		9.14	15.17	4	6.842	3.704	3.142	4	16.632	3.708	5.674	3.772	4	5.694	28.828	9.778	10.892	20.924				8.204	6.662	4.8	3.2	4.35	3.846	5.772	12.044	5.37	18.964	4.528	5.206	3.6	7.406	7	3.682
		8.27	5.204	3.952	12.694	7.19	8.808	6	10.084	4.082	8.24	5.286	13.078	9.574	24.344	26.794	3.972	3				4	15.572	12.84	5.112	12.086	2.5	16.134	13.188	12.542	40.772	5.074	8.774	15.108	7.416	6.018	4.734
		11.236	5	3	16.206	18.486	10.36	10	4.87	5.204	4.744	5.432	5.602	3.666	7.706	23.132	4.696	12.866				5	12.704	31.486	4.74	11.928	7.406	3.068	11.598	7.338	7.052	5.2	9.046	7.732	4.424	6.952	6.83
		9.98	12.384	8.136	9.294	5.602	13.248	10	5.81	7.204	7.668	8.802	3.602	6.076	3.714	3	4.308	4				6.694	4.98	8.1	19.672	10.492	3.478	7.916	14.92	10.392	3.602	4.538	6.03	6.51	3.838	5	9.096
		9.204	4	7.824	4	9.474	5.468	4	7.458	7.588	10.382	5.204	4.55	11.054	4.312	4	7.944	9.89				7	6.202	26.608	4.874	12.364	2.4	5.032	5.84	10.31	4	4.198	4.634	5.246	5.814	4	5.164
		4	4	3	4	17.636	4	3.334	5	6.602	17.15	9.314	3.852	9.588	4.8	9	4.634	3				7	19.608	4.482	7.328	5.902	5.39	4.748	5.258	6.868	3.418	3.366	2.666	6.332	5.2	4	14.2
		5.514	28.02	7.526	4	35.944	5.824	4	6.204	4	15.104	10.452	2.75	8.66	4.8	8.204	3.334	3				5	3.8	5.776	16.474	6.604	13.96	3.85	7.904	4	7.332	6.15	5.814	6.598	10.538	8	7.726
		5.102	3.334	4.468	8.382	9.046	7	8.896	3	10.804	3.334	4.3	13.348	5.258	5.832	4	4	4				2.666	40.402	4	4.68	11.102	6.484	2.8	7.838	5.644	4.064	7.968	6.474	5.938	5.2	6	27.226
		19.544	15.23	5.024	4.45	8	4	4	3.5	6.71	5.334	5.234	3.622	22.194	4.538	4	12.276	2.63				4.5	4	2.5	11.994	5.762	5.958	4.704	11.67	6.27	6.218	6.22	12.528	4.528	5.032	3.334	7.998
		6.648	5.282	6.99	20.644	4.772	5	3.714	6.602	7.006	6.326	11.538	4.536	3	4.956	3	4.28	2.8				5.602	15.888	10.652	3.236	37.894	6.156	8.51	4.728	5.888	3.494	5.542	3.356	5.2	5.032	2.5	5.736
		22.354	5.682	4.666	6.952	5.308	7.406	5.362	4	7.338	4.082	27.346	13.088	4	4	3	3.64	4.844				4	7.57	33.51	3.806	7.74	10.55	4.25	3.468	5.658	4	6	3.9	5.2	4.25	3	4.068
		10.67	5	10.412	10.79	2.4	9.528	12.696	4	4.708	4.848	2.666	4	4.672	4	3	3	3.836				2.666	6	31.342	6.248	7.204	7.558	3.832	23.802	6.834	4	5.486	3.59	5.2	5.2	6.398	5.356
		6.128	3.602	6.42	7.208	7.126	6.088	13.26	4	5.368	2.666	3.334	2.666	2.858	5.33	4	4.572	11.866				6	8.038	4.626	10.054	9.61	4	8.008	3.468	8.008	4.666	13.872	6.248	5.032	7.946	6.914	12.812
		12.406	6	20.666	7.106	3.428	9.142	4	4.204	6.238	3.424	5.604	4.666	9.204	10.204	3.244	6.28	11.866				4	52.206	5.432	16.02	4	6.102	2.666	6	8.204	4.136	15.954	11.826	4	6.184	5.266	5.388
		12.406	4.882	3	23.11	6.26	7.604	9.61	3.728	5.068	5.952	7.174	8.406	5.204	17.286	5.66	5.074	3				7.11	8.158	2.134	6.556	6.484	4	6.236	5.946	8.182	6.338	15.678	5.776	8.424	6.184	4.786	4.962
		4	6.806	6	5.01	6.904	7.072	3.334	6.348	5.79	6	7.044	6	4	7.406	2.666	21.604	4.172				4.666	9.762	15.018	9.848	3	6.802	6.004	4	8.936	7.406	6.406	4.91	6.536	5.028	18.9	2.5
		5.194	5.334	6.244	9.644	6.434	7.102	4	4.194	11.45	9.292	4	6.03	5.196	7.7	4	23.224	3.602				4	29.416	3.306	18.284	4	5.87	6.004	4	5.318	9.61	6.406	30.628	6.506	3.682	4.5	4
		4	5.346	4.848	3.714	6.492	8.85	6.136	4	2.666	4.802	39.96	6	3.386	5.966	7.166	4	23.214				3.25	10.776	30.386	2.666	5.602	9.61	7.144	7.174	7.398	8.542	9.938	8.176	6.436	9.61	3.602	4
		5.136	4	8.038	3.334	8.304	15.946	2.5	3.5	9.596	4.602	7	3.334	2.666	3.5	28.878	4	14.124				7.204	24.172	39.834	5.602	4	5.862	15.598	7.322	18.726	5.348	7.622	5.832	5.01	11.112	4	4
		5.468	4	4.286	10.016	3.402	17.554	3.5	6.096	6.588	4.234	3	2.666	3.79	9.38	19.45	4.666	4				5.102	8.372	39.446	33.964	4	18.006	5.074	6.31	7.976	4	7.358	3.836	8	5.074	3.602	4
		5.444	10.406	6.518	6	5.204	14.946	9.25	3.66	5	5.762	4.464	6.27	12.182	17.042	11.198	3	2.8				4	54.916	9.67	7.404	23.2	4	6.528	2.666	7.464	7.304	8.794	15.418	8.85	12.078	4	6.228
		9.204	9.402	17.236	3.334	7.558	10.964	26.142	5.67	3.6	4.464	3	4	6.214	12.1	28.864	4	4				4	6.204	4.312	9.468	14.4	5.42	10.01	4	8.046	5.972	7.688	13.292	14.65	14.7	3.5	5.198
		8.61	6.98	7.144	8.096	6.756	27.204	4	3.646	11.942	10.594	3.864	3.334	6	4.372	43.984	4	3				5.334	7.406	6.598	6.136	10.342	4.728	6.646	4	11.728	6.248	8	4.602	5.02	5.218	5.204	4
		8	3.468	11.992	35.624	4.204	11.774	11.26	10.824	9.558	7.588	16.814	3.982	2.858	25.738	3.334	3.174	4				9	39.204	5.32	19	9.75	4.49	12.812	4	11.154	6.248	4	7.304	4	6.74	4.704	4
		4	4.528	17.97	9.5	4.11	7.008	4.382	5.102	3	5.426	11.174	3.142	7.724	10.376	7.646	25.976	5.092				8	10.182	2.666	9.61	46.356	4	4	4	4	2.4	4.802	6.398	4	6.602	8.542	35.314
		4.962	4	15.008	3.6	4.804	7.046	4	8.802	6.566	20.17	10.094	6.928	10.018	27.522	3	3.648	4.854				4.666	3.2	5.604	6.332	5.068	6.296	5.046	4	4	7.208	4	4.8	6.024	5.032	3.334	12.602
		9.204	5.894	5.468	3	15.004	4	3.666	12.826	4.42	2.666	7.528	4.31	23.334	8.964	6.938	7.73	4.242				2.5	6.726	4.496	5.334	3.5	4.804	7.842	6	4	4.206	4.398	3.2	4	5.814	3	32.952
		7.204	2.8	4	3	11.892	18.056	13.178	16.36	4	8.008	5.262	4	5	8.524	3.226	25.054	2.666				6	4	6.27	10.406	8.688	6.796	7.958	4.998	9.61	4.962	4.52	4	17.558	8	4	14.88
		3	5.204	7.604	10.948	17.312	9.61	3.334	6	5.47	2.5	9.556	8.936	3	19.1	6.792	4.188	2.314				3.918	20.49	17.7	8.204	7.818	7.738	9.634	3.2	6.73	5.28	5.048	5.468	3.224	7.096	4	11.922
		8.184	3.998	8	9.394	5.986	3	5	15.896	4.462	3.572	2.5	5.992	8.388	4.428	4.75	3.102	6.544				4	47.388	6.96	7.072	19.992	4.718	6.604	6.574	5	2.666	5.918	5.852	6.248	6.27	4.424	4.864
		3.734	3.378	3.6	4.834	4.562	7.204	4.482	2.666	6.342	4.802	3.482	6.162	3.5	7.204	3.2	16.444	3.718				6.462	11.578	8.774	4	21.556	8.294	10.216	6.102	8.406	7.548	6.436	7.424	5.074	9.964	4.356	4.598
		4	3	6.35	6.092	7.368	4.666	7.558	4	4.31	4.59	9.446	8.024	23.508	23.9	11.096	8.492	4.826				3.334	14.948	6.082	4	6	4	4.802	8.672	4	17.028	9.574	3.59	6.248	6.938	4.116	2.666
		2.666	15.09	4.422	11.562	2.734	4	5	6.52	4	5.22	7.668	4.31	29.198	10.716	6	5	20.206				4	6.906	9.61	4	5.87	4	3.5	18.83	3.5	7.864	3	3.306	6.248	6.802	5.148	4
		5.156	4	3.068	6.148	20.028	4	4.962	3.6	5.928	18.008	7.57	2.5	15.366	5.024	10	5.378	3				3	11.164	3	5.136	4	5.074	4	7.726	8.486	3.466	4.96	7.406	10.92	4	2.5	4
		4	4	9.564	11.992	14.158	3.272	3	5.602	5.854	5.1	6.29	5	3.334	9.61	8.566	13.13	3				3	5.204	8.204	8.008	24.574	3	3.4	3.5	3.266	5.2	7.398	12.838	6.79	4	4.136	8.406
		21.78	14.802	13.448	27.854	12.684	5.716	4	6	4.964	18.488	4	17.202	14.528	19.11	4.572	10.726	24.77				4	6.802	16.98	12.1	18.898	5.334	3.334	4	2.722	4.802	7.204	5.544	5.814	7.596	9.332	6.204
		10.07	6.394	4	40.528	5.044	14.178	15.466	3.548	8.926	5.032	11.076	7	4	6.204	3.334	8.99	11.866				6	4.852	3.602	11.196	14.824	6.304	6.704	3.266	5.494	12.868	7.238	4.598	4.25	5.136	4.462	7.56
		11.47	8.462	4	4	5.33	5.542	13.252	10.94	4.382	8.324	4	7.204	6	5	5.334	27.396	11.866				6.204	7.398	4.264	16.144	6	6.204	5.046	4.25	2.4	5.43	5.814	6.698	3.466	4.466	8.068	17.866
		8.056	2.8	2.8	6.136	5	5.334	8.964	5.5	10.404	7.204	4.656	9	2.572	5.806	4	9.242	7.434				7.282	6	5.204	4.136	6.744	3	5.282	6.598	5.532	7.096	2.666	5.758	3.466	9.284	5.814	3
		3	2.4	4	5.068	6.886	4.666	4	5.28	7.092	14.078	3.826	7.204	3.334	3.982	8.418	6	4				4	6.782	3	3	20.082	3	6.604	5.032	4.936	9.61	5.334	10.488	16.684	12.65	3.9	4
		8	12.322	4.4	8.198	8	4.666	3.468	9.61	6.966	7.982	6.838	5.204	3.334	10.36	4	10.794	4				7	5.464	3	8.384	3.452	4	7.406	6.106	5.2	9.682	7.31	6.27	5.01	6.274	7.422	4
		12.812	8.008	3	20.822	4.5	3	3	2.8	3.874	4.102	3.334	4	4	6.09	4.974	30.338	6.87				7	5.898	3	7.398	12.212	4.05	11.484	29.172	3.9	5.704	4.802	4.5	12.986	4.744	4.974	4
		3.334	29.336	4.758	14.05	6.204	9.53	14.364	5.044	9.746	3.806	10.246	3.25	4	7.588	4	4	4.232				2.666	23.76	3	4.698	5.844	4.538	3	8.044	3.9	5	5.008	6.602	6.264	6.938	5.074	2.5
		5.204	25.134	8.972	5.204	3	13.59	23.08	7.204	8.27	3.468	6.928	4.334	4	3.386	22.792	4.516	4.556				6.768	5.956	3	4.698	4	4.594	5.204	7.406	4.424	6.162	4.632	11.136	3.552	3.87	6.248	2.5
		9.406	8.778	9.024	7.102	9.558	4	3.438	5.334	7.114	10.468	6.716	4.774	7.86	4.956	5	4.31	4.784				8.718	41.43	3	3.96	2.4	12.384	4	5.362	5.074	10.744	16.192	5.478	3.602	5.154	6.598	8.406
		12.554	9.61	12.372	14.35	3	4.53	7.558	7.604	5.416	4	5.328	8.27	3.642	4.602	4.666	6.43	3.856				6.726	39.456	3	4.932	2.666	12.046	3.5	6.244	5.2	5.548	9.944	5.832	5.102	6	6.248	9.49
		4.802	7.29	9.256	5.498	4	21.114	2.8	3.152	3.642	6.124	6.83	13.65	4.964	19.246	3.334	3.472	9.244				5.588	31.49	3	4	2.666	4.704	5.99	7.406	5.2	3.2	4.602	5.536	7.264	5.01	3.25	8.542
		6.882	5	7.528	3	4	7.27	2.814	6.75	5.204	4.964	5.95	2.666	9.342	4	3.5	4	8.578				6.154	22.638	5	4	2.666	3.452	8.276	5	5.712	3.2	3.556	3	15.998	5.01	5.074	6.27
		4.136	16.83	11.662	3.334	4.542	6.23	12.06	8	6.7	6.026	4.238	2.666	4	3.714	10.418	4.264	3				5.776	4	3	4	3	6.91	8.044	3.362	4.32	7.94	3.5	9.214	4.886	5.598	8.764	3.568
		3.166	4.602	6.922	2.5	4	13.508	6.082	4	6.938	9.122	5.416	5.334	5	9.614	2.4	5.552	7.434				5.058	2.666	3	4	3	5.28	15.656	6.554	3.2	8.806	8.372	3.85	19.136	8.406	9.914	6.054
		4	5.468	13.63	4	4	7.336	4	4	6	5.952	3	3.334	3	20.778	6.188	5.104	7.434				9	5.832	3	4	10.338	8.966	17.366	5.204	2.666	5.978	6.314	4.366	9.204	5	5.204	17.744
		3.778	4.5	9.072	4.726	4	12.836	5.486	8	8.068	5.286	8.88	3.832	5	3	18.574	4.666	13.868				9	3	12.29	14.792	4	8.542	31.694	2.8	3.2	7.626	3.326	3	3	8.492	4	3.664
		3	13.848	12.812	4	10.102	10.574	8.542	8.406	6.962	4.976	4	5.784	7.392	4	9.136	10.722	19.436				7.334	3	6.862	8.518	8.406	4.802	5.056	7.406	4	5.604	10.82	6	4	3	9.05	5.444
		3.5	7.204	10.648	12.076	5.716	4.998	3.334	4.736	4.674	5.562	3	5.594	2.666	5.928	4	10.796	19.088				5.638	3	5.386	14.94	6.84	4.69	3.602	5	8.406	7.422	5.998	4	4	8.948	5.578	5.204
		7	9.406	7.356	8.204	5.402	7.186	4	4.602	7.148	3.728	3	6.57	4	13.896	6	4	4.718				4	3	7.418	10.128	7.422	4.06	6.24	3	3.468	4.528	5.904	7.502	6.744	8.542	3.2	7.406
		3.5	4.616	4.666	4	3.704	14.456	6.666	4	8.064	8.102	9.318	22.494	15.892	10.664	25.37	3	2.858				3	3	25.486	41.194	13.118	3.87	4.888	3.874	4.802	3.22	7.006	4.754	3.8	15.002	5.334	5
		6.918	5	5.334	4	13.31	4	3.51	7.204	8.528	5.464	5.198	12.052	5.888	14.48	5	4	3.678				4	3	8.196	7.918	4.718	2.666	10.93	3.9	7.666	13.87	2.896	3.718	9.176	11.916	8.772	3
		5	5.704	4.5	4	3.334	2.666	5.204	6.204	5.048	5.46	6.8	11.856	12.87	4.798	5.334	3.712	3.942				4.802	4	4.336	5.284	13.404	4	5.974	2.978	4.998	4.278	4.726	3	7.196	6.248	5.114	4.402
		6.562	3	3	3.6	7.604	14.768	10	4	3.764	4.274	5.802	6.162	3.976	4.102	4.268	3.772	2.4				5.204	4	3.2	4.462	5.814	8.644	8.462	8.406	4.528	6	6.184	7.156	6.398	7.272	5.444	4.954
		16.94	3	4	7.42	7.596	9.106	9.318	3	6.494	3.75	3.334	3	4.006	16.778	20.264	4	3.334				9	3	3.8	5.092	4.25	2.666	5.092	4	4	4	5.116	10.066	4	4.158	7.604	6
		7.106	4	10.274	2.5	4.136	5	5.488	3	8	6.516	3.334	4.82	4.78	5.814	3	5.66	4.914				8	3	2.842	5.592	4	4.486	3.402	3.39	22.35	5.716	5.382	5	7.11	5.926	6.802	4
		7.894	6.816	8.798	9.99	7.276	11.078	2.924	14.998	5.334	4.398	6.5	5.698	21.226	4.924	5.262	3	4.126				5	3	4.05	4	5.704	4.282	3.402	4.098	3.602	8.03	4.418	5.204	21.404	6.248	6.006	4
		17.966	7.022	12.262	12.31	15.358	9.03	28.166	4	5.204	10.874	6.88	4.888	10.556	4.874	3	7.474	2.8				4.666	3	2.4	4	3.25	4.85	13.11	4.102	4.942	5.016	3	5.932	7.918	4.424	4.802	6.97
		4.162	4	6.678	8.542	13.916	4	15.278	4	11.446	6.136	3.5	5.984	8.03	23.478	13.874	4.404	4				6.666	3	3.2	5.102	7.072	39.512	3.94	4.402	3	4.802	3.6	4.29	8.216	5.074	4	11.864
		6.802	11.618	3.5	15.104	3.602	5.356	14.926	8.406	5.244	5.468	8.028	3	6.674	27.292	10.376	7.254	8.98				3	14.344	2.134	2.666	9.172	4.504	4	12.502	4	5.722	7.906	6.476	16.86	3.9	4.466	6.806
		3.2	5.156	4	3.388	4.204	8.57	8.456	4.004	4.944	3.334	5.362	4	4	4	4.748	7.388	9.244				3	12.344	4.976	3.334	2.666	4.234	4	6.61	5.77	5.714	6	8.742	9.06	5.074	12.888	4
		2.666	8.182	5.958	12.696	8.038	7.672	18.678	2.882	8.294	11.09	7.96	7.006	6	8.784	7.184	3	3.128				4.4	7	3.124	3	7.164	9.762	4	3.388	6.184	5.132	4	3.9	2.25	3.9	5.53	4.874
		5.77	6.804	6.804	3.2	7.416	2.666	13.25	5.688	7.204	4.882	7.212	9.326	35.328	3.428	3.334	3.602	6.386				3.2	5.316	8.312	4	6.62	8.204	8.336	7.35	5.204	6.17	3	6.248	5.074	5.2	3.556	4.724
		5.258	3.87	7.446	7.576	7.91	7.924	6.926	6.704	6.126	3	3.978	6	10.64	7.552	4.976	5.406	7.292				2.666	2.666	4.466	4	30.108	3	6.136	3.832	5.468	4	10.798	4.998	5.032	6.952	4	8.542
		4	5.334	7.412	8.422	4.058	18.558	8.43	8.446	3.73	3	9.074	7	4	6.53	8.786	5.202	21.33				3.2	23.756	21.2	2.666	5.588	4	6.704	3.86	6.302	6.414	3.602	4.8	5.074	22.796	4.136	3.068
		4	4.462	6.956	8.23	2.8	13.706	14.1	4.802	8.776	2.882	6.2	4.704	4.926	3.278	4	3.102	16.1				2.666	13.218	5.792	11.418	5.904	6.204	5.666	9.896	2.134	8.962	3	5.134	5.2	4.648	4.402	13.014
		4	5	4.602	7.774	7.848	8.608	5.5	6.83	9.874	4.43	13.542	9.61	8	4	7.004	21.19	4				7.366	42.51	5.602	24.21	3.6	4.874	7	7.548	5.976	4	4.644	6.598	7.21	6.676	6	4.882
		4	7.204	3.734	7.966	5.282	3	11.856	2.666	7.204	4.906	4.576	3.5	4	5.946	4.034	17.094	16.63				6.244	22.384	12.34	10.936	41	5.378	4	5.2	5.814	7.278	7.548	5.032	7.964	4.598	3.2	2.666
		12.464	7	7.538	17.52	14.35	6.76	4	6.982	5	23.006	7.44	3	9.762	4.53	6.578	3.668	4.314				5.172	25.206	26.934	8.542	23	4.204	4	5.2	5.572	8.114	7.35	2.5	7.422	4.136	3.25	5.498
		5.972	4.17	4.666	2.75	22.952	2.63	19.256	4	2.75	4.976	4	3	4	4	32.148	4.4	3.66				6.6	4.932	6.248	3	4	5.524	4	6.57	5.366	5.152	3	2.134	8.446	5.554	3.402	9.512
		5.592	8.926	7.576	5.294	4	14.154	5	5.204	8.672	4.05	5.992	3	3	10.72	7.002	4	2.4				4.024	7.422	7.422	4	3	7.99	4	6.544	7.026	6	3.602	5.222	3.9	6.866	8.77	18.094
		3.628	7.686	4	5.12	4.918	13.39	4	6.464	5.092	4	18.9	4	4	15.338	9.356	4	16.96				6	5.01	7.742	4	3	4.102	4	4.06	5.782	3.334	9.762	7.316	8.446	4	6.102	2.858
		5.866	6.962	4.4	6.602	5.116	13.51	7.712	7	4.058	6.73	8.052	4	7.552	3	7.334	4.06	3.366				6.888	5.2	29.878	4.378	11.154	6.728	4	5.468	4.97	4	2.882	10.628	8.446	4	4.78	12.322
		6.66	4.092	5.424	13.81	3.66	7.348	9.406	5	7.588	5.808	6.776	5.33	3.402	2.8	4	6	4				4.28	6.518	8.27	7.548	5.602	3.5	6.498	25.284	3.468	4.74	3.602	7.688	9.562	9.5	4.502	9.762
		9.596	4.666	8.204	5.096	4.486	5	3	6	3.334	6.426	4.678	14.414	11.274	4.78	5.426	5.286	2.666				2.4	8.366	16.062	5.32	3.766	5.176	2.85	4.068	6.474	5.032	4.35	3	6.248	9.914	8.576	2.666
		9.26	2.666	3.602	4.904	6.204	14.848	2.882	5	4.53	6	6	9.58	5.106	4.338	4.412	4.528	16.392				2.4	4.098	7.502	9.306	4.786	5.69	6.062	5.76	7.748	5.076	4	8.882	5.814	6.958	5.814	7.74
		12.212	4.666	9.932	2.666	5.102	5.334	2.55	4.882	3.468	26.666	4.666	5.286	5	6.946	5.026	3.602	8.368				2.4	10.496	28.334	8.638	6.338	5.074	2.744	7.956	9.918	17.82	14.414	5	5.2	6.796	5.814	7.982
		4.52	4	11.6	4	7.066	6	2.666	3.5	3.642	4.666	4	21.66	3.334	10.164	18.264	20.944	13.188				2.4	3.9	20.022	6.142	8.34	13.834	10.724	5.966	5.604	16.624	8.406	5.602	7.304	4.136	7.964	8.008
		3.682	2.934	4.602	4	7.5	4	3.334	2.946	7.156	8.27	7.158	6.612	7.314	13.828	21.976	4.102	16.18				6.982	3.9	7.688	6.74	11.196	13.834	4.444	5.938	6	3.704	3	8.676	4.602	4	9.61	23.86
		4.704	6.704	5.902	8.406	26.494	13.558	6.208	5.578	5.618	4	2.5	4	5.92	5.684	9.33	33.446	4.136				5.152	10.496	12.452	5.536	4.344	4.462	4.648	3.8	6.738	6.498	6.704	18.856	9.316	3.25	6	10.226
		4	6	16.35	7.688	9.5	5	18.068	17.528	8.236	2.666	4	6.97	5	4.882	3.5	4.24	5.756				6.606	5.074	9.692	5.524	10.082	7.316	5.2	3	6.25	5.01	4.714	6.096	16.692	5.032	4.546	12.984
		4	7.184	18.88	6.29	4	2.5	13.044	17.026	5.378	4	3	6.004	4	11.748	16.776	5.292	13.132				6.248	6.248	6.206	13.88	6.136	4.648	8.306	4	13.418	5.918	4	5.356	7.444	5.444	5	6.634
		4	4.83	5.468	26.91	2.882	6.174	8.716	2.666	6.046	3.956	4	13.11	12.91	4.23	14.554	3.61	15.904				6.248	6.248	5.48	3.84	5.604	22.98	3.244	3	7.468	9.406	3.56	5.514	4.06	5.602	5.57
		3	16.652	12.812	8.504	18.002	10.362	9.712	4	5.118	7.53	4	5.112	4.858	10.062	15.054	10.444	4.64				6.09	39.44	5.2	2.5	5.604	9.854	2.5	5.282	8.008	9.61	7.548	6	8.448	4.704	7.578
		3	4.872	4.666	4.4	2.63	9.216	10.664	10.406	3.488	4	4	5.334	2.802	18.592	9.656	3	4.188				5.074	7.114	6	4.948	4.09	5.468	7.072	5.068	5	3	4.862	9.67	8.542	8.064	5.334
		6.938	9.34	5.914	3	5.628	9.936	5.928	5.468	11.77	8.404	4	3.602	5.402	6.196	4.346	3	4.66				5.876	5.27	4	4.898	6.236	3.334	9.332	5.386	4.838	3	5.052	4.874	7.196	9.472	5.334
		4.618	13.252	5.536	5.152	11.446	9.93	22.722	16.508	3.772	4.372	3.982	3.388	2.8	9.61	16.548	4	13.952				5.24	6.602	29.658	4.8	4.482	7.978	4.932	3	3.488	7.358	4.25	6	9.78	3.9	2.666
		4	6.202	8.514	3.872	6.016	4	18.362	4	8.08	4.002	8.102	4.66	3.2	8.008	36.824	4					7	5.396	7.332	10.998	5.844	5.82	7.196	10.718	4.362	10.744	7.548	4.798	4.634	3.9	2.666
		3	10.234	9.81	3.334	12.636	3.068	8.31	6	4.5	4.752	4	5.772	5.204	9.056	35.348	2.666					6	6.228	7.196	7.322	3.778	7.752	12.532	6.698	9.61	6.794	5.2	9.432	12.746	6.348	6.186
		5.204	20.764	9.436	10.302	11.124	16.198	6	5.204	10.34	3.39	3.2	6.27	2.666	4	4	3.402					4.584	13.674	8.774	2.666	4	5.51	5.468	23.37	9.406	7.474	5.878	5.772	4.25	7.84	5.204
		3.666	13.128	8.624	6.09	7.098	5.136	4.534	20.712	29.43	4.482	9.816	27.15	7.252	5.468	10.52	8.492					3	25.784	4	8.406	4	6	6.794	20.306	6.698	7.406	7.214	2.882	4.25	6.758	3.704
		17.174	4	4.476	8.058	17	5.204	6.93	5	34.484	6	4.858	7.204	6.666	4	7.852	6.464					2.134	4	6.184	6.064	4	6.326	8.204	24.992	6.522	8.542	4.756	10.994	6.028	8.744	3
		3	8.406	3.068	3.208	3	5.794	5.362	7.204	21.198	3	12.514	3.31	4.666	10	25.338	3.152					3.2	4.67	3.334	2.666	7.364	3.08	7.206	6.35	15.742	6.136	5.01	3.85	7.126	3.236	7.924
		6	8.556	15.486	9.394	5.28	3.362	6.666	3.2	5	4.402	5.106	7.734	4	5.374	7	18.44					5.97	10.328	8.062	2.666	3.76	4.58	5.682	4	3.6	2.4	5.204	3.08	8.406	4.49	4.236
		4.666	3	18.692	5.646	5.402	3	6.136	5.776	5.592	3	4.464	22.566	4.31	4	4	8.31					6.464	5.462	5.598	5.468	3.142	4.6	6.74	7.3	6	2.916	5.604	9.46	5.814	3.922	3.836
		20.94	8.204	4	7.61	4	14.502	6.938	4.668	12.694	10.414	4	4.908	4	9.914	25.228	3.602					2.4	18.412	21.93	6.248	3.87	11.146	12.54	5.204	11.206	2	4.714	8.314	7.89	5.662	5.01
		5.938	3.96	7.796	9.988	6.292	6.88	2.77	8.304	10.182	6	7.328	3	7	4	2.5	3.602					2.666	6.462	17.796	4.998	3.87	2.882	7.422	5.204	4	10.318	7.422	4.56	12.102	8.674	3.25
		6.784	3	12.122	2.4	7.208	2.5	4	2.666	3	6.57	5.346	3.5	6.116	5.652	4	3.236					4	45.92	12.142	13.628	5.25	5.62	4.5	4.004	5.468	7.906	3.9	4.968	5.468	4.344	4.96
		5.204	3	10.622	3	4.05	12.298	5.074	4	4	13.166	9.008	5.242	9.394	4	24.226	3.684					3.87	11.196	8.306	21.936	12.99	6.594	6	11.83	4.942	5	3.336	2.972	6.248	2.666	5.828
		4	4	14.39	17.456	4	13.332	9.516	4.136	6	3	5.992	3.334	11.13	4	8.098	9.888					4	6.27	6.07	32.414	8.824	3.958	45.442	3.602	3.466	6.748	3.536	10.496	4.95	20.124	6.068
		4.102	15.184	28.336	4	4	16.206	7.058	4.666	12.684	4.088	6.276	13.72	38.304	6.928	3	6.446					8.666	8.406	4.748	4.268	3.9	9.298	5.51	4.826	6.028	3.2	3.802	7.422	6.344	5.814	4.134
		5.734	9.61	6.856	4	6	12.696	3.66	2.882	8	6.05	10.7	6.836	4	4.732	5.464	36.156					3.334	46.982	3.87	17.582	4	9.642	8.198	4	6.682	5.588	12.844	3.9	6.642	4.528	5.454
		10.706	7.304	4	3	9.904	6.136	4.802	6.604	4	4.334	4.904	5.53	8	4	7.758	11.348					3.334	2.666	4	8.142	2.666	4.754	4.8	4	4.25	7.246	3	5.2	16.182	6.066	11.084
		15.566	4	5	5.5	4.86	4	3.714	5.914	6.094	4.07	4.334	5.888	9.812	3.334	12.432	5.334					2.666	30.526	4	7.688	2.666	22.356	27.356	4	4.25	6.248	4	5.032	12.274	5.2	5.818
		11.18	4	4	4	8.934	8.406	7.204	4.66	4	9.302	3	5.334	7.072	3.908	15.426	10.248					8	25.458	4	19	13.118	6.938	2.334	4	5.814	5.074	16.152	6.034	20.364	5.2	8.824
		10.892	3.068	5	4	8.202	10	4	14.834	4	4.652	6	4.802	4	9.426	5.302	7.604					2.666	40.092	6.802	7.204	6.538	8.542	9.934	3	4.102	3.9	7.006	8.588	3.824	5.2	6.304
		4.082	4.656	4	4	7.6	4	16.244	5.5	4.618	4.378	6	6	4	2.5	7.698	4.136					7.57	6.62	32.894	13.97	2.666	5.2	5.818	8.406	8.618	5.074	4.204	4.904	9.046	5.2	6.348
		4	8.142	5.5	4	3.678	4	4.666	12.616	3.98	3.384	3	7.604	6	4	3.334	3.87					6.498	6.27	14.55	10.666	4	4	4.666	7.406	4.5	3.9	3	2.666	7.126	5.89	5.2
		5.282	4.204	4	7.202	28.36	9.026	6.088	5	13.838	18.246	5.142	19.906	6	3.334	4	3.156					7.2	7.04	4.882	4.49	5.132	4	12.36	4.438	8.076	3.9	5.09	10.662	7.606	7.604	8.418
		5.204	3.958	17.452	3	4.056	4	6.982	5.204	5.446	11.854	4.952	4	4	5.334	10.514	3.87					5.032	4.208	5.852	5.378	7.442	5.01	7.688	2.966	4.202	4.532	7.044	9.61	3.836	8.542	8.204
		6	5.722	10.488	6.28	2.666	4.482	7.304	8.212	2.8	4.094	4.222	3.2	4	11.576	4.974	4.372					6.49	17.386	6.598	4	4.696	6.25	5.282	12.6	11.568	5.2	5.032	3	7.372	6	3
		7	39.14	7.356	10.11	5.334	12.406	7.426	6	4	5.468	3.612	6	4.882	6.802	6.462	4					4.734	6	13.372	5	9.814	2.934	9.39	4.654	5.942	5.2	6.498	3	17.448	4.592	5.204
		4	4.478	7.804	9.544	9.806	4	4	9.406	3.5	7.804	20.178	3.658	4.602	8.39	4	3.61					6.396	2.8	6.55	3	3.334	4	4	6.02	5.074	7.28	5.032	4.698	4.514	4.09	8.754
		5.802	6.938	2.4	6	9.302	7.76	6.854	3	9.13	4.418	6.32	5.286	23	9.3	5.2	9.388					5.99	3	35.696	16.784	10.22	4.602	5.514	4.424	5.074	5.454	3.466	3.362	6.492	4.96	2.666
		3.334	17.48	7.552	3.068	3.27	8.162	21.918	13.958	5.524	6.522	16.72	14.382	29.174	5.566	5.686	26.652					6.548	12.194	3.836	15.914	18.944	3.2	4	5.074	4.188	13.892	3.466	10.292	5.804	13.774	3.334
		6.204	8.988	22.586	4.768	32.68	4	5.068	8.406	7.99	3	4.642	12.698	8.356	9.014	14.97	3.87					4.674	7.606	9.61	5.032	2.5	24.59	7.126	3.9	8.9	16.438	3.466	5.382	5.852	9.848	4
		17.958	3	12.516	3.23	11.962	6	12.53	7.422	3.642	4.5	5.882	5.308	8.406	8	7.736	14.062					3	4	39.042	5.032	9.586	2.766	10.406	3.9	5.204	7.516	6.906	6.886	4.998	7.022	4
		5.844	4.568	7.524	4.734	6.84	18.62	9.98	4	32.344	4	13.184	5.298	6	4.11	3.2	5.154					4	25.692	13.59	6.146	6.102	5.272	7.704	9.472	5.204	4.452	4.124	15.006	9.944	8.542	6.244
		15.876	4.76	4	7.2	2.534	5.036	11.628	4	9.204	7.7	4	12.694	5	4.214	48.632	12.518					9.204	3	4	32.224	3	8.406	6.114	6.248	6	4.562	3.25	16.394	7.548	4	3
		7.124	3.932	6	6.312	24.342	12.118	6.89	4	7.588	7.352	5.168	6.296	5.062	3.2	6	3					4	3	5.118	2.5	3	7.204	8.406	3.9	8.406	9.61	14.062	8.84	9.61	4	7.146
		5	5.904	7.87	4.962	17.106	4.688	7.05	7.968	6.634	4.696	6.416	18.848	8.608	3.334	28.262	32.904					5	3	8.096	4.686	4.882	9.61	3.714	6.044	8.406	7.74	3.25	2.8	4.804	4.99	15.41
		6	12.506	15.882	4	4.29	7.98	6.87	5.78	12.354	4.44	4.586	5	6.464	4	3	8.07					5.698	3	4.23	6.914	2.4	8.512	3.714	4.102	6.202	6	16.83	3	4.94	5.758	14.508
		4	17.084	12.082	9.61	10.976	6.45	6.254	6.178	5.872	6.27	6.392	9.032	15.718	4	3	4.334					10	4	5.698	3.334	4.49	7.406	5.258	2.5	6.116	6.444	4.528	4.984	5.382	4.424	22.734
		4	7.118	4.556	6.858	13.476	4.982	5.602	12.792	5.19	4.696	4.586	3	7.138	6	5.464	4.704					9.718	3	3	6.83	3	35.418	3.334	2.5	5.602	9.558	7.126	3.466	5.604	5.598	4.204
		10.456	8.276	3.628	27.886	12.698	25.808	3	4	5.66	7.782	3.334	3	3.31	4	4.334	4					4.264	3	7.044	5.852	5.444	4.49	8.774	4.898	5	6.204	4	3.466	6.81	8.774	4.804
		5.256	4	7.468	5.334	11.104	18.792	7.712	2.8	8.084	3	6	4.402	7.006	3.694	3.822	4					3	3	6.132	6.138	3	2.882	4.824	2.732	5	7.406	6.666	5.656	3.468	4	5.754
		4	2.666	4	4.904	3.748	10.796	4	4.5	3.5	4	5.142	8.45	4	3.314	4.926	4					3	8.53	9.074	7.882	3	4.46	4.6	4.666	4	5.204	7.172	8.572	5.704	4	3.068
		2.8	4	6.494	2.858	4	12.662	3	2.5	6.866	6.204	5.728	5.16	2.666	5.914	9.55	3.602					3	9.592	3	5.204	5.356	4.804	3.6	4.802	5.754	5.204	20.932	5.074	3.688	4.476	4
		4.602	8.406	6.136	4.802	2.8	13.614	4	4.666	8.27	3.732	4.334	5.204	7.124	6.084	14.136	6.928					3	6.346	3	28.576	14.48	5.378	17.384	2.666	6.836	6.804	11.108	5.102	8.082	7.506	4
		6	13.422	5.792	6	7.06	14.978	10.388	3.068	5.486	7.428	3.026	3.902	6.082	4.262	12.08	3.976					9.204	6.244	3	3.2	8.494	8.408	21.776	5.598	7.304	6	3.068	5.926	3.9	14.844	4.802
		6.204	4.27	5.068	10	4.06	27.02	4	5.644	17.544	6.456	4.936	2.5	3.428	5.604	5.678	5.242					7.144	6.488	4	4	8.184	7.204	3.068	2.666	8.084	6.726	5.236	7.204	7.742	5.074	4.52
		9.406	5.2	4.068	10.514	4.734	4	4	3	21.008	4.464	8.194	3.2	4.324	5.488	12.696	2.534					7.2	6.704	3	19.218	5.538	6	6.818	9.364	3.734	4.802	2.996	3.602	7.742	3.9	3
		4.068	3.25	5	4.712	10.27	4	4	5	6.304	4.464	4.898	7.754	4.13	3.062	3.5	3.548					4.738	40.116	3	7.206	5.302	5.646	6.12	5.776	9.61	4	8.9	8.008	8.768	7.422	3
		5.428	9.61	6.224	3.906	5.078	3	3	4.688	8	2.666	5.526	6.322	11.556	5.888	12.512	5.742					6.88	8.178	3	6.534	2.666	4.98	9.088	6.598	3.5	5.698	7.578	6.284	7.638	5.204	4
		5.204	5.204	5.572	6.338	32.01	4.19	4	3.602	4.698	4	4.992	8.002	6.254	2.5	13.562	38.042					7.714	27.626	4	6.052	6.886	5.748	4	4.402	4	11.874	6.224	4	8.128	17.648	4
		4	6.568	12.958	4.3	31.388	9.406	7.936	3.5	4	4.568	3	7.358	6.5	2.4	4.2	3.068					7.078	21.09	3	23.976	6.748	3.334	8.508	3	4.778	4.932	3.334	7.094	22.304	3.334	6.184
		17.578	3.068	4.666	17.47	4	3	3	5.778	3.2	6.2	4	4	7	3.572	4.734	4.204					3.59	4	9.26	8.268	14.404	3.068	8	6.204	7.924	8.096	3.6	12.08	7.024	5.334	4.984
		11.424	3.102	12.482	31.508	8.406	4	13.398	12.598	4	4.19	13.152	4	8.066	6.03	3	10.062					6.582	28.488	4.36	51.25	4.054	4.06	5.698	7	8.47	6.256	6.854	4.6	4.25	5.346	5.2
		10.944	10.55	19.616	15.126	14.102	4	15.956	4.802	6	5.076	4.026	4	6.204	9.324	4	4.642					5.03	2.4	6.726	6.806	3.2	3.87	5.938	16.08	5.56	3	2.922	5.164	6.428	6.498	6.786
		4.688	7.46	6.918	7.53	4.666	4	4	5.514	6.872	5.102	6.036	5.136	4	10.948	5.416	13.496					4.302	5.2	21.63	4	3.258	2.666	20.512	3.602	3.5	4	4.624	3.704	6.338	4.25	3.93
		4	6.872	15.862	12.946	2.666	5.954	4	9.394	4.714	4.166	8.794	10.144	6	19.218	6.928	4.498					5.058	3.466	38.64	6.726	5.814	4.494	5.33	3	8.654	4	4.976	7.636	6.506	5.202	6.248
		3.334	6.524	13.71	3.55	3.454	6.204	13.194	7.272	5.308	5.78	3.334	4	8.98	3	9.078	4					5	7.624	4.734	57.9	3.466	15.078	6.02	4.098	15.8	7.262	2.534	5.204	7.072	7.516	3.9
		4	11.048	7.566	9.204	2.882	6.164	11.98	8.734	6.7	4.962	3	9.78	6	4.286	6.604	26.2					6.5	5.814	14.864	31.476	7.246	6.408	5.978	5.152	8.36	4.346	2.666	4.866	3.334	4.99	5.336
		6.722	15.628	8.93	5.674	5.136	4.5	14.908	5.334	7.382	6.07	12.616	4.666	4	3	7.124	4					5.82	3.736	26.49	14.916	4.882	8.19	12.06	3.232	7.372	10.804	6.014	7.31	5.604	13.906	7.74
		3	8.524	14.712	7.27	21.844	4	2.368	2.666	8.078	9.106	11.832	3	2.8	3	7.588	3.806					5.002	5.634	8.9	29.318	7.078	3.244	4.25	16.712	5.204	5.566	4.034	4	3.334	5.506	2.666
		6.204	6.204	5.406	5.544	6.964	3.602	10.16	7.072	4.568	7.204	10.566	4	6	4	9.756	3.334					2.5	4.836	6.27	10.462	6.444	3.832	12.62	6.352	3.87	3.602	2.7	4	8.096	19.55	3.068
		10.936	12.744	9.61	3.334	16.732	3	5.832	5.068	7.792	2.666	4.376	6	5	3.546	4	4.956					4	15.484	4.136	9.272	7.422	6.304	4.982	23.282	4.916	3.602	5.698	3	6.064	4.162	32.248
		15.086	14.714	3.112	16.738	9.968	14.73	10.65	3.362	6.05	4.872	4	4	2.572	5.196	3	2.5					5.69	32.61	2.666	7.99	8.23	5.132	10.072	2.972	4.14	3.402	7.332	4	4.906	5.798	7.748
		8.434	9.61	6	4.068	9.446	7.81	3.666	5.494	8.29	5.712	25.95	3	4	6.928	6.666	2.5					4.44	8	6.136	12.566	6.89	4.098	9.896	6.512	3.402	4.572	4.804	4	15.096	4	5
		7.144	3	2.4	7.208	40.758	5.536	3.63	5.902	4.878	5	3.428	4	4	6	28.244	21.434					7.266	7.16	5.604	13.726	7.422	3.2	8.768	6.28	8.008	6.726	3.962	13.672	4.302	7.058	3.602
		3.334	9.694	4	14.628	5.182	13.528	5.888	7.008	4.102	3	4	4	4	5.55	28.654	29.47					6.02	6.732	2.666	34.692	34.966	2.7	9.562	2.842	3	4	11.222	8.19	3.854	3.566	4.424
		3	10.3	2.5	17.466	8.84	12.8	11.072	4	4.284	3	7.458	4	3	6.144	4.368	5.092					2.4	18.012	60.126	8.27	21.178	2.882	5.208	5.932	4.56	7	3	12.028	10.432	9.128	7.616
		5.308	4.71	10.042	10.804	5.252	5.704	7.328	5	3.732	6.202	5	4	3	3.6	3.538	3.122					3.2	22.334	14.104	3.87	7.668	12.392	5.2	11.06	4	10.406	3.25	4.976	14.934	4	5.948
		16.364	8.788	10.5	16.57	13.118	3	4	5.154	6.124	6.776	7.782	8.968	4	4.054	14.434	2.534					3.2	45.132	6.848	8.26	4.688	4.626	5.2	3.646	9.61	7.474	6.598	5.948	4	7.33	3.816
		4	11.3	14.14	19.964	7.958	15.064	3.822	5.68	8.748	4	8.102	5.53	4	31.924	24.506	3.258					2.4	10.996	9.078	8	5.102	8.598	6.906	4	5.804	5.068	4.424	5.2	4.698	9.61	10.222
		3	4.666	15.466	4	4	5.334	4.06	3.602	12.828	5.544	5.204	8.812	3	17.862	4	8.412					2.4	6.634	4.198	5.544	7.524	3.9	12.76	6.456	5.136	3	6.288	7.024	4	8.824	6.59
		6	4.3	4.3	4	4	5	3.068	9.762	8.412	8	3	7.588	6.258	4	3.984	16.428					2.4	50.366	4.198	2.666	6.304	7.422	4.8	6.312	4	4	4.034	3.824	4	13.698	7.126
		3	8.406	3.602	6.272	4	4	9.762	3.334	14.05	5.258	5.414	7.25	4	3	23.366	4.388					3.2	7.152	7.964	4	7.406	10.814	4.166	7.398	4	5.342	3.9	13.85	3	3.602	4.666
		4	4	11.368	5.326	4.804	4	3.314	6	5.39	19.276	19.152	8.412	6.072	5.406	8	2.934					4.074	8.542	4.398	4	9.762	16.47	3.316	3.88	9.204	3	5.074	3.102	4	8.084	6.938
		6	7.614	8.542	6.734	3.602	14.066	19.948	7.604	5.904	9.124	5.236	9.362	5.594	10.538	4	24.472					5.36	10.748	3.694	4	9.61	4	3.042	3.88	4	5.598	4.31	6.004	5.536	5.204	4.63
		8	6.542	10.908	8.07	9.06	16.31	2.934	5.544	4.252	7.606	6.198	16.342	7.244	3.79	13.596	4.688					4.982	4.136	3.8	4	3	12.812	14.028	12	3.232	8.066	5.004	4	4	4.902	6.266
		4.73	18.216	4	6	8.7	6.202	4.746	10.34	5.202	5.468	6.792	4.678	2.858	12.21	24.166	8.41					6.668	6.666	7.446	2.666	3	8.406	6.73	21.364	9.792	3.25	3.334	6	4	5.428	3.48
		11.014	7.162	5.06	5.694	3.468	4	3.068	6.562	4.754	4.666	41.9	5.782	3	19.088	24.518	17.246					4.698	5.682	77.496	43.68	5.402	7.172	3.848	13.596	8.124	5.452	9.148	4.672	4	5.448	7.398
		6	13.15	2.5	4.222	2.5	4	6.976	3.282	7.38	3.468	32.908	4.962	3	18.864	4	9.924					4.018	12.994	6.2	4	6.244	8.294	4.756	5.056	5.032	24.286	5.792	2.666	11.368	3.9	4
		5.204	11.53	3	4	5.204	11.798	5.088	6.062	6.244	5.232	4.666	10.574	8.896	7.778	3.2	3					7.75	14.062	5.036	6	41	5.204	6.908	4	5.032	6.172	5.374	9.61	5.818	6.248	6
		7.04	5.644	9.048	17.588	5.67	8.236	16.844	11.594	9.924	2.334	30.22	22.822	5.204	26.774	5.348	6					5.478	21.996	4.622	5.094	41	4.704	5.564	5.204	3.25	27.17	2.56	3	10.476	4.208	18.066
		3	4.482	5.334	4	41.48	13.076	2.8	4.05	5.766	5.986	9.37	7.74	4	12.45	9.318	5.68					6.158	8.542	2.134	4	22	7.192	4	4.504	8.264	8.764	5.496	3.85	6.406	4.646	4
		4	2.666	6.802	4	7.204	8.406	6.156	3.706	6.432	8.958	5.068	10.292	4.128	4.4	6.096	3.5					6.364	6	12.18	4	38.842	6	8.512	17.248	4.466	4.25	6.394	13.574	7.156	5.758	6.914
		4	3.87	3.87	2.934	3	4	7.048	13.89	6.104	3.602	10.972	4.666	13.922	6	8.004	4					6	12.594	5.074	4	7.604	7.558	5	7.27	4.67	4.25	4.728	3.978	7.688	7.422	2.286
		8.648	3.878	6.402	7.276	9.364	4.882	17.418	23.184	9.674	3.964	6.63	2.666	6.344	5.274	40.75	3					6	10.918	5.01	14.084	3.666	4.922	7.006	7.478	4.16	4.666	4.202	4.25	3.102	6.598	4
		6.566	4	14	15.528	2.816	4.802	4.068	3.336	5.226	5.986	13.246	4.4	7.99	7.452	42.708	6.726					8	41.366	6.248	6.804	3	4.666	6.304	3.37	4.89	6.938	15.238	3.466	5.848	5.074	8.258
		5	3	4.25	4.324	3.704	4	14.294	3.602	6.248	4.448	14.328	5.484	3	4	5.888	22.886					7.334	24.506	4.462	6.204	4.466	9.61	7.916	3.87	8.444	24.16	2.534	5.282	6.802	7.882	4.658
		2.666	3	8.204	4.934	7.58	4	12.724	3.334	4.312	5.632	5.142	10.72	5.612	2.666	14.766	3					7.604	14.058	2.772	3.5	3.85	9.406	4	2.666	9.61	7.604	7.54	5.888	6.802	5.074	5.074
		2.666	16.478	3	26.6	12.244	10.304	21.26	3.334	10.45	3	13.206	9.244	7.906	4.94	3	14.22					5.334	4	11.946	14.712	5.884	4	3.5	3.6	7.204	4.554	5.65	5.228	4.93	5.01	5.2
		4	4.804	3	6.884	16.374	2.666	8.204	4	18.784	7.204	12.182	13.602	3.262	12.542	4.464	5.372					8.4	4	7.886	19	66.728	4.878	3	4.968	4.438	3.682	2.6	6	7.796	6.248	5.572
		11.484	4.204	9.356	11.052	14.41	9.236	7.976	9.734	4	3	21.754	6.952	7.63	3.5	3.276	2.8					7.57	9.82	11.254	5.204	13.356	6.426	4.666	4	6.028	8.204	5.938	5.566	4	6.89	10.656
		9.172	3.334	5.966	46.856	20.978	9.264	4	5.204	7	3.602	9.488	4	9.842	11.938	4.692	3.846					4	4	7.138	6.204	14.652	4	8.68	4.71	4.764	11.046	6.592	4.876	11.296	5.074	5.074
		3.6	4.832	8.23	47.272	5.838	4.352	8.542	3	6.204	7.638	6.518	5.334	6.23	9	17.33	5.184					4.688	43.306	16.634	8.204	14.612	4	5.672	11.754	3.102	6.244	6.906	7.118	3.666	5.692	6.568
		8.902	9.43	8.386	3.6	4.666	7.354	6.802	5	6.776	4.618	8	4	5.2	8	12.632	4.666					4.8	52.222	38.088	15.746	26.654	20.096	12.812	37.086	5.382	7.204	8.82	4	5.354	4.38	7.422
		4	6.602	12.274	4	7.468	5	3.166	4.002	5.102	7.57	8.11	6	4.082	6.626	36.824	2.802					4.8	4	7.174	3	5.146	35.036	5	4	4.706	6	6.204	4.712	5.074	5.804	7.422
		8.12	4.19	9.846	8.53	4.082	9.406	4	4	4.602	3.334	4.666	4.472	4	11.634	6.592	13.286					8.354	4	42.192	2.756	5.894	9.658	6.204	4	7.422	3.6	4.5	13.864	8.446	3	12.476
		5.512	7.024	15.496	11.424	2.666	3.122	7.376	4	5.102	4.748	4	3.6	4	4.238	5.996	3.026					4	3.334	2.4	5.204	6.994	4.018	6	4.434	5.2	8.276	5	14.882	7.832	3.5	6.248
		21.344	8.04	10.008	3	25.142	7.006	4	4	10.206	5.152	4.838	5.336	4	3.334	5.334	3					4	56.526	18.364	3.9	9.25	4.504	6	7.964	7.548	7.422	4.698	20.322	7.09	8.542	7.548
		31.354	15.718	14.32	8.156	6.764	2.666	4.204	4.51	8.542	3.642	6.562	3.604	4	4	3.818	4.202					5.824	4.666	5.776	5.2	4	5.674	5.468	4.102	5.2	9.264	5.79	18.56	6.598	4.06	4.424
		5.742	16.476	5.02	21.954	4.336	7.918	3.42	18.514	6	6.242	8.154	7.382	4.702	10.868	6.204	10.192					6.102	4	8.406	5.074	3	6.128	4.876	4.35	5.146	7.422	4.362	6.316	5.814	3.068	4.25
		4	7.368	4.87	14.74	27.448	6.28	7.698	3	4	6.16	4.976	5.328	5.542	5	11.85	6.046					4.666	21.934	7.406	3.9	7.204	3.068	5	5.598	7.836	6.248	4	4	4.25	12.724	4.25
		6	9.428	13.53	15.134	6.868	8.3	2.222	3.666	4	5.196	7.384	4.232	7.344	7.864	24.66	6					6	6.374	9.61	7.422	3	5.092	6	5.2	5.786	6	4.802	7.134	6.346	4.998	7.422
		6	7.036	8.406	8.354	6.246	8.526	10.124	6.068	4	6.154	3	4.572	7.532	7.304	10	14.642					6.624	7.578	10.794	3.9	5.204	8.94	6.118	7.548	5.252	5.362	4.024	4.424	6.134	9.61	3.89
		4	8.416	4	5.192	7.158	7.024	5.832	3.5	4	6.972	15.406	20.972	4	3.782	3	4.27					7.68	6.248	8.542	5.074	3	6.132	7.866	4.744	15.106	7.822	4	6.604	7.864	3.602	5.204
		5.966	4.666	8.406	6	10.542	16.394	3	7.482	4.378	8.016	7	8.204	4.47	3.75	4	3.068					3.334	6.248	8.008	7.152	4	2.994	10.68	6.248	4.962	8.008	4.128	11.44	3.8	6.028	5
		7.612	2.666	3.334	6	6.518	14.126	4	4	4.196	9.132	6	9.406	10.374	2.5	3.794	5.142					4	6.134	4.902	6.158	2.4	6.132	7.766	6.08	5.468	8.16	8.552	6.968	4.99	5.814	10.398
		3	4.136	7.57	12.33	22.782	9.624	3.868	5.468	4.836	8.33	8.356	5	4.5	4	3	5.286					4	5.132	5.49	23.558	23.906	4.204	3.6	4.424	6	9.912	5.092	5.198	4.424	7.28	5.092
		3	6.932	16.31	13.062	3.546	4	9.986	3.068	4.896	4.734	3	4.542	9.588	4	4	3.846					3.122	14.168	2.75	3.334	37.526	4.204	10.818	5.074	4	4.94	6.628	5.05	7.126	6.598	3.602
		3	5.792	6.786	10	10.892	8.59	18.448	10.936	2.666	7.204	3	6.608	3	3.602	4	13.28					4	38.894	3	4.844	3.88	4.204	14.746	7.272	8.406	6.712	3.602	9.406	6.398	4.14	4.804
		2.666	10.936	5.204	3.666	11.776	6.372	4.654	5	2.5	6.466	3	3.572	3	4	6.478	3					2.666	24.756	4	8.16	40.282	3.602	19.2	3.9	6.162	5.5	4.252	6	8.598	13.926	2.4
		6.506	6	4.27	4	4.314	4	6.75	9.204	4	4.402	12.43	5.734	3	4.748	4.4	5.83					5.132	15.206	5.588	4.102	6.798	7.874	4	2.5	5.112	4.864	4	8.096	5.364	7.072	3
		4.136	4	4.706	3	7.974	5.588	12.828	6	7.782	3	6.464	3.334	5	28.254	5.514	3.672					6.582	5.804	5	3	4.022	3	3.888	7.906	6.512	10	6	5	4	5.604	16.14
		4.136	4	9.652	7.2	6.448	6.27	12.422	5	8.102	4	13.004	4	6	2.666	6.238	11.516					7.272	17.786	4.102	9.758	4.314	33.08	7.614	3.118	11.834	5.646	5.204	6.132	15.274	7.072	10.964
		6.204	4.21	6.332	26.026	7.852	3.334	15.75	4.704	6.16	3	9.34	2.666	4.902	3.146	26.022						4	9.894	23.962	3.6	2.972	9.61	6.608	13.076	11.072	8.542	8.406	8	8.542	6.002	10.908
		5	3.102	5.328	11.088	19.87	9.406	7.928	4.734	6.638	3	3.5	4.102	6.928	2.334	33.46						2.666	14.106	17.022	5.044	6.598	6	6.484	5.2	13.994	6	5.204	4	4.666	3.334	6.136
		5.334	6.572	6.58	4	35.502	6.654	13.88	18.046	3	4	7.924	11.72	8.61	7.376	4.998						4.802	7.472	6.204	5.682	5.468	7.406	3	3.136	49.394	5.252	5.254	3	4.666	4	3.334
		3	5.842	7.942	4	40.146	4	4	6.22	11.298	5.204	4.8	8.302	2.666	24.044	8.75						7.6	16.874	13.59	5.464	11.6	4	5.698	6.726	3.394	5.788	14.328	3	4	5.598	4.902
		4	9.76	6.136	8.98	10.794	4	4.178	7.836	3.31	4	11.766	11.11	4.31	8.362	2.666						5.682	16.726	4	6.182	36.276	4	12.98	10.054	3.38	4.782	3.002	3	7.302	13.468	4.602
		4	3.334	2.458	9.17	14.288	4	4.694	9.154	17.472	5.006	11.124	5.046	20.402	15.674	4.666						4	4.962	4	37.976	7.384	4	4	5.698	6.644	26.056	9.616	5.478	13.128	4.524	12.242
		11.718	5.58	8.008	4.852	13.72	4.204	11.52	11.366	4.196	7.712	8.548	8.416	15.884	4.27	4						5.588	16.372	9.886	20.146	4.352	4	2.4	3	4	32.718	7.27	12.79	7.67	3.822	4.528
		5.102	5	2.5	4	8.136	3.844	3.334	14.86	3.664	5.294	7.046	4.742	5.328	6.136	4.45						2.8	9.61	6.064	8.636	7.894	4	6.438	3	5.362	6.004	6.604	15.212	8.672	5.204	7.126
		3.666	3	2.8	4.5	6.18	14.514	4.518	8.282	8.372	7.588	6.814	4.41	14.6	25.452	2.888						2.56	50.544	39.526	34.742	4.704	2.666	10.334	3	4	8.744	6.248	5.334	10.406	3.412	3.836
		7.406	7.81	11.476	5.264	12.694	2.666	20.626	4	3.334	8.608	4.872	8.508	11.418	6.602	9.048						6.552	53.488	5.138	5.754	10.606	5.598	8.406	3	6.136	8.582	9.578	8.768	5.362	5.184	7.426
		33.722	2.5	13.368	4.4	13.598	7.516	17.464	12.406	6.202	4.618	4.822	5	7.202	13.27	11.72						4	9.762	5.558	4	7.704	6.43	6	6.584	4.664	8.794	18.256	4.06	4.8	3.2	10.164
		14.382	2.934	17.916	13.694	7.722	6	5.734	6	8.89	12.446	5.24	4	4.368	4.402	4						2.8	54.358	4.788	4	4.562	5.84	6	7.006	4.338	6.91	5.916	8.174	5.468	6.136	6.27
		3.2	4	13.628	5.976	7.208	4.666	8.218	4	6.628	5.464	5.102	4	16.536	9.252	5.042						2.4	7.204	6.266	6.804	3	4.746	7	6.27	6.12	5.202	3.546	5.2	5.01	6	4
		6.136	2.666	17.928	7.84	4	4.06	8.774	4.136	3.31	3	8.406	4.916	7.884	9.25	17.418						6	7.082	6.698	7.138	2.666	4.416	8	4.552	4.926	5.596	3.5	5.2	10.212	6	9.998
		4.892	10.77	4	5.086	4	16.532	16.486	4	5.468	2.4	32.334	4	5.994	12.114	23.484						5.892	2.8	4.698	6.938	5.844	5.306	5	7.072	3.25	4.528	7.25	6.514	8.734	7.422	6.204
		4	4.082	11.21	10.444	4.49	4	36.026	4	5	5.944	3	5.2	8.132	7.352	4						4.156	9.762	41.42	7.576	13.35	6.102	4	5	9.762	5.2	4.602	12.544	7.398	5.074	7
		11.788	2.4	19.268	18.686	3.468	6.204	18.136	4	6.646	3.486	8.204	4	21.328	22.728	3						5.204	10.346	14.026	4.136	3.682	2.882	4	5.138	6.418	6.694	4.466	8.344	8.446	3.9	2.5
		4.082	4	6.374	50.622	4.462	9.506	3.736	4.666	6.124	5.03	2.666	2.5	8.742	4	3.31						5.5	9.734	26.762	8.008	11.758	4.308	5.888	5.468	9.61	5.032	5.738	3	7.582	4.1	8.096
		4.666	4	13.118	11.358	4.714	8.726	3	16.088	6.826	2.5	3	5.53	6	5.282	10.076						9	33.348	24.736	4.402	8.592	6.264	3.2	5.704	8.096	7.024	6.266	9.406	2.666	7.026	19.026
		7.74	2.996	12.5	4	4.154	6.138	4	6.392	6.62	2.666	3	13.598	6.204	3.334	4.78						8.178	3	17.788	8.008	41	3.232	5.032	3.8	4.836	3.97	9.05	4	12.258	6.47	10.498
		11.48	3.362	7.248	4.804	2.666	5.21	3	4.312	2.5	4.31	4	5.294	6	4	6.488						4.25	3	19.572	10.936	5.204	2.134	5.87	5.926	13.162	9.068	3.602	5	3.258	5.01	11.736
		11.23	5	9.232	4	3	8.908	12.406	3.5	6.736	6.262	5.204	10.454	23.73	3.642	5.162						5.074	3	17.296	9.406	7.398	11.706	5.51	4.482	5.754	7.876	9.61	4.46	3.038	3.424	9.928
		6.162	2.8	4	3.5	21.766	13.626	5.838	3	16.704	6.182	9.318	5.256	4.136	6.928	8.236						6.248	3	6.406	5	9.914	4.602	6.208	3.736	3.602	7.246	6.598	6.398	36.756	5	4.65
		6	3.428	4	4	16.994	7.218	12.494	5.204	10	9.042	6.508	4.05	3	6.398	4.5						5.246	3	7.006	16.364	3	2.5	7.486	10.514	4	9.61	5.032	3.674	4.588	10.926	3.602
		23.892	7.598	5.102	4	5.942	6	4	7.98	8.542	3	5	2.666	4	4.944	5						3.9	3	8.3	5.878	4.034	3.846	6.804	5.136	5.902	9.61	14.954	8.148	8.294	5.926	6.69
		10.958	7.204	3	4	6.284	4	3	5	3.334	8.638	5.294	4.666	2.5	4	12.554						5.2	3	3.688	4	8.284	4.81	7.538	4.424	3.312	3	7.008	4.8	4.368	7.548	5.272
		4	4.804	2.334	4	3.5	6.786	5.334	4.866	4	3	6.218	3.642	4	14.512	26.906						4.25	3	7.826	3	4.344	3.15	8.868	5.332	4.05	5.804	12.008	3.602	3.122	7.494	10.054
		9.762	11.994	10.128	4	29.832	4.778	4	2.882	6.53	6.204	8.144	10.19	2.852	4.5	14.464						5.442	3	8.032	3	38.604	7.486	10.292	5.132	5.032	2.4	5.434	8.376	5.2	31.974	4
		9.61	4.666	9.066	7.896	17.298	6	4	6.794	11.082	6.464	6.036	5.792	17.962	4.238	8						6.682	3	4.804	6	7.158	7.156	4.666	4.286	5.8	6.204	3.666	3.846	5.2	5.468	4
		4	4.666	5.798	17.744	4	8.406	4	11.18	6.598	15.01	8.164	15.582	8.296	17.412	11.12						6.5	5	7.006	6.068	6.586	5.084	13.216	3.874	2.432	3	3.232	4.148	7.548	7.548	4
		4	4.722	9.154	9.406	7.582	10.56	4	4	4	4.112	10.364	5.06	4	6	6						5.2	3	15.042	10.618	4.666	4.06	3.87	6.598	8.406	5.118	4.208	5.768	6.712	5.2	3.9
		9.478	4	5.582	2.5	15.98	3.2	6.53	2.666	11.666	4.102	8.81	4.896	6.38	3	3						5.31	7.356	3	5.858	6.136	2.666	7.486	4.41	2.666	8.606	10.892	7.168	5.032	4.698	11.196
		2.934	16.212	8.654	7	5	2.986	3.704	3.334	5.566	10.21	9.628	3.674	5.476	2.8	3						4.572	4.068	3	6.25	6	7.742	36.24	6.348	9.93	7.474	5.844	4	4.528	7.21	14.658
		2.572	5.362	4	7	3	5.426	4.204	8.406	6.382	4.734	4	5.2	7.392	4.804	4						5.398	23.398	3	15.536	6.45	5.074	8.406	10.696	2.666	6.672	17.436	9.914	8.27	9.668	15.558
		3	23.03	4	4.996	3.002	14.852	3.356	11.924	4.834	4.916	4	6.938	4	8.81	3.068						7.212	10.31	4	8.486	6.918	5.2	5.464	7.168	8.008	6.938	4	3	7.204	7.422	7.044
		2.8	10.722	6.554	9.492	10.038	6.704	4.082	4.668	7.18	6.806	4.356	5.334	5.894	2.666	4						4.602	8.27	4	38.476	7.74	5.362	4.936	6.284	7.406	3.068	5.334	4	7.406	5.074	6.99
		3	11.52	2.534	16.774	16.27	4	2.836	3.734	11.368	7.262	2.8	6.938	8.008	7.512	5.55						5.848	13.592	4	12.558	4	6.478	9.61	12.406	4.712	7.422	12.116	5.468	4.068	3.9	7.994
		3	5.18	3	6.586	7.392	17.326	8.122	6.802	7.204	11.366	5.696	6	4.622	4.214	4.49						7	4.688	4	33.85	4	3	8	8.008	2.8	7.422	9.256	4.998	7.406	4.938	6.726
		3.334	3	15.932	4.822	4.876	7.406	3.334	5.008	4.464	9.23	6.938	4.448	7.802	10.238	2.292						8	8.696	4	5.094	6.238	4.776	7	3	2.8	6.568	7.214	5.01	4	7.422	4.102
		3.334	7	6.238	3.666	19.598	6	4.154	3.474	5	7.092	5.43	4	4.034	6.312	5.38						5	3.334	3	5.204	4.136	4.49	72.12	5	4.704	3.804	14.702	5.032	14.244	3	5.468
		2.666	3	4.8	4	7.298	4	7.204	6.94	10.676	8.198	4.878	5.61	4	14.514	3.666						5	3.334	3	4	5.6	3	3	6.67	8.008	7.38	7.01	9.994	21.872	6.906	6
		8.988	3.2	8.754	6.102	22.034	3.27	4	5.4	6.06	2.666	3.2	11.896	4.45	5.054	3						3	25.458	3	10.572	4.942	3	10.778	6.804	7.206	8.008	4.234	8.008	21.258	4	4.25
		10.338	3	14.452	5.468	17.398	4.402	4.222	4.136	3.468	4.482	10.188	4.506	9.944	2.5	4.556						3	37.908	2.666	11.154	7.92	4.098	6.228	8.204	6.672	8.008	6.266	6.262	3.56	5	7.024
		4	8.204	3.686	5.096	3.536	6.988	6.578	13.474	3.334	2.888	11.018	6.7	11.164	11.4	5.318						6.812	5.2	3	11.51	8.542	5.982	7.908	6	5.838	6.498	4.974	15.466	4.048	3	5.2
		29.252	5	4	5.732	8	7.182	5.758	23.476	2.64	4	3.25	14.344	6.204	7.388	5.742						5.238	5.2	3	8.096	4.858	6.942	7.816	5.068	8.592	3.604	4	3.8	7.182	7.406	5.2
		4.572	4	27.212	4.8	4	4.666	4.142	9.582	12.554	13.45	11.574	9.524	3	3.334	19.028						5.698	5.2	3	4.698	9.206	5.608	7.204	4.5	7.046	5.94	4.672	6.802	11.314	19.54	5.604
		8	4	29.416	7.606	4	4	5.334	3.24	13.346	6.496	9.6	12.968	4	4	3						3.88	6.518	3	6.398	6.686	26.988	2.5	4	4.05	5.232	9.472	11.986	2.5	8.276	11.496
		6.326	8.5	4.4	5.426	9.426	2.882	19.182	5.204	3.986	10.248	8.566	11.288	6	3.5	5.142						4	6.812	4	6.172	5.126	8.104	21.638	7.396	5.132	14.922	9.562	4.976	8.158	4	6.204
		4.666	5.5	17	3.446	8.52	13.626	10.506	7.204	4.544	16.96	6.506	5	5	3	12.6						11	5.938	36.338	5	6.102	4.09	4.284	8.276	6.61	3.416	6.248	6.806	4	4.044	4.698
		3.334	7	3	4.402	6.87	7.118	12.712	4.482	5.014	6.068	7.74	3	5.22	2.666	22.836						9.356	2.666	9.762	4.778	11.33	5.034	9.06	3	8.274	6.598	4.366	3.982	4	4.546	8.276
		5.334	4	7.102	4.344	5.248	12.028	4	4	12.936	5.448	10.488	3	4.606	4	5						3	6.598	6.182	3	5.93	6.516	30.38	30.024	3	6.482	8.748	4.522	4	6.554	4.602
		4	2.5	8.084	3.402	2.922	10.428	6	7.57	4.4	4.432	4.49	8.756	4.612	4.204	9.116						3	6.598	4.314	10.374	4	7.078	4.084	16.016	7.02	4.818	4.698	6.836	4	7.386	3.602
		4	6.882	6.62	8.206	6.25	10.03	9.412	5.602	7.48	4.042	12.406	2.858	4.248	3.642	6.9						3	6.598	6.222	43.628	6	9.662	3.642	3.98	6.712	5.598	6.964	6.556	4	3.888	3.888
		11.106	7.118	8.388	4.698	3	11.222	4.928	5.678	16.316	12.262	24.312	5.938	14.264	3.488	7.606						3	12.226	8.066	10.072	5.968	7.606	5.032	7.552	13.552	8.244	3.832	7.548	26.708	5.604	3
		10.256	4	3.334	10	4.572	4	10	8.27	22.844	3.302	2.666	9.374	14.51	3.138	25.736						11	4.006	23.68	18.192	2.4	8.08	5.568	6.074	12.026	6.226	14.408	6.598	3.59	6.27	8.748
		4.602	5.032	5.362	12.67	7.776	6.204	7.842	5	6.65	2.5	8	7.968	9.244	5.716	11.934						7.75	7.672	4.424	8.268	7.31	4.882	13.06	3.454	3.5	6.644	3.888	3.466	6.248	4	5.888
		7.532	6.27	9.12	13.652	3.602	5	7.602	3	8.406	5	4	10.736	12.406	7.948	3.714						6.716	8.008	3.11	11.874	5.25	8.978	6.39	8.386	6.204	4.626	4	7.872	5.074	5.814	3.85
		4	3.334	17.826	19.896	3.828	5.244	6.912	3	4.63	4	6.136	8.406	6.782	6	5.334						2.4	8.864	2.4	9.428	11.036	8.406	4	5.092	6	8	5.204	7.706	2.8	5.814	4.75
		5.872	11.222	13.186	9.534	9.464	6.49	5.954	6.544	9.184	9.61	6.358	9.712	5.282	3.414	4						8.07	6.906	28.168	7.116	5.598	3.428	7.126	4	6.024	7.474	14.492	12.08	4.704	5.524	3.734
		4.666	3	4	2.666	6.4	7.576	5	4	8.27	7	7.678	6.204	6.04	6.116	4						4.44	7.248	3.704	3	8.294	6.644	7.688	3	5.514	7.604	9.988	5.466	7.09	6.036	8.67
		3.772	5.204	4.402	3.714	9.448	10.684	6.372	11.024	4	9.318	5.914	8.406	8.998	23.678	5.194						7.914	3.5	2.5	3.87	5.136	6.478	4	11.088	4	4	5.158	6.032	6	4.998	6.248
		4.666	3	9.816	12	7.538	6.906	2.666	4.64	3	5.416	4.12	4.05	7.948	5.334	3.786						6.336	2.5	2.5	2.666	20.176	5.366	4.802	8.802	9.072	3	5.468	4	5.468	6.28	12.33
		3.334	3	12.726	7.322	15.558	5.204	3.068	4	3	4.136	9.676	3	3.334	20.112	6						7.064	7.97	63.496	4	4.5	2.996	6.938	10.052	3	4	5.204	16.516	26.554	2.8	9.676
		3.334	3	4	11.04	5.706	8.406	6.99	4	5.728	5.604	7.906	4	3.85	10.084	11.072						7.806	5.724	5.298	4	9.542	10.04	4.4	3	4	5	5.58	18.622	5.044	8.64	16.166
		6	4	6	4.27	15.094	3	5.256	4.608	4	4.652	5.196	7.318	4.962	4.666	9.994						7.548	10.332	24.936	19.172	3.576	10.814	5.336	6.204	29.34	4.602	3.466	6.748	2.934	8.406	9.498
		7.556	8.008	3	28.044	17.012	4.482	2.5	9.784	5.41	6.074	6.418	3.642	4	8	26.102						8.27	9.45	5.814	8.406	2.5	4.312	3.914	2.666	7.892	4.902	5.032	5.8	9.61	3.334	12.406
		3.556	2.934	3	7.406	24.454	20.732	16.982	15.398	5.89	5.77	10.592	4	4	25.792	7.674						10	5.048	3.466	6.232	3.75	3.87	11.326	5	7.336	7.32	13.838	4	5.204	10.27	4
		2.5	6.55	7.762	13.658	7.148	12.812	4.082	3	7.392	4.704	17.202	7.318	6.878	5.316	4.136						3.334	47.038	7.072	4	9.518	4.11	15.194	5.604	7.552	8.084	5.01	3.736	4.562	14.986	4
		4.058	6.954	4.952	11.384	12.484	4	12.226	5.704	4.464	6.562	3	5.952	8.034	2.666	33.376						2.858	9.456	3.334	5.204	9.61	5.84	6.406	3	6.838	4	6.858	5.71	6.698	4.414	7.912
		8.75	8.852	4	9.334	5	4	2.882	7.04	8.436	22.888	14.984	6.89	3.658	2.666	14.568						6.096	13.956	2.666	5.676	4	5.604	8.3	3	7.918	6.27	5.346	6.398	4.698	3	6.828
		6.838	7.754	8.906	4	6.204	4	15.022	11.276	11.274	8.458	5.054	15.414	6	4	9.78						7.942	18.348	2.666	5.068	6.204	4	2.928	4	5.966	5.162	5.598	5.902	13.624	11.476	6
		9.684	15.634	8.764	6.058	3	4	16.93	3.068	4	6.54	9.962	5.106	8.928	4	6.204						7.25	3.718	2.666	3.2	7.204	4	10.25	4	4.204	6.578	4.448	9.638	61.652	7.422	4.802
		10.52	6.04	7.51	2.666	4	6.412	4.58	4.932	12.694	6.224	9.29	10.518	2.8	4	25.05						3.394	7.606	2.666	3.848	41	5.468	4	3.8	5.092	5.898	9.982	5.074	9.406	7.904	5.334
			12.406	7.764	2.666	10.052	4.908	5.87	22.04	3	6	6.27	5.944	2.8	6	30.384						7.174	9.912	3.816	2.8	8	6.174	4	3.954	6.338	9.214	5.804	4.27	8.746	5.814	8
			7.604	6.27	5.044	7.388	14.71	17.246	3	4	5	7.994	10.184	9.204	6.98	3						5.334	40.878	7.482	5.814	6.698	4	5.672	4.846	5.604	10.796	20.922	7.046	7.37	5.2	5.284
			5.97	5.028	6.068	4.5	19.176	6.248	8.406	4	3	4	10.876	4	9.856	3.5						5.58	6.67	22.092	6.516	3.76	4	5.604	5.074	8	15.82	6.736	4.99	5.502	7.594	6.226
			5.336	6.516	32.07	3.334	4.874	4	3	13.484	3	4.602	4	5.204	5.484	3						2.9	6.97	25.446	51.342	8.7	4	4.562	6.248	4	10.264	6.504	9.128	10.788	6.248	4.126
			6	5.52	4.602	7.974	8.126	7.204	9.61	10.89	18.436	6.16	7	3	6.262	4						6.254	2.334	4	3.86	4.804	4.344	8.522	6.248	5.2	3.068	3.592	7.072	9.498	5.074	7.02
			6.874	5.87	8.866	21.83	14.44	5.334	3	8.692	6	8.348	6.204	3	4	5.88						5.738	41.996	7.186	10.708	10.104	5.878	4.82	5.394	9.896	9.046	7.768	5.814	10.9	3.9	4.462
			4	6.736	4.71	8.45	5.832	7	6.89	2.364	8	22.782	4.66	4.186	2.458	9.624						7.068	44.012	13.59	9.262	3	3	8.358	5.624	7.54	3.602	3.728	4.25	15.976	4.06	4.27
			5.334	5.21	15.91	14.362	12.98	3	14.594	6.526	9.914	3.2	3.5	7.18	13.896	6.054						7.184	41.526	4	4.688	5.204	3.2	3.102	3.146	6.326	3.258	4.464	8.16	4.656	3.9	5.468
			4	9.224	11.62	18.354	6.554	3.112	5.5	7.374	5.204	3	2.5	4.136	5.2	10.688						4.392	4.424	5	6.378	13.486	3.814	2.666	2.8	6.43	7.524	5.224	3.704	7.606	5.074	4.846
			6.296	8.282	5.884	6.338	2.728	10.592	3.89	4.666	9.406	4.618	11.226	2.5	4	4.622						9.534	4.582	3.362	6.978	4.074	6.006	13.558	4.354	5.344	3.102	5.248	5	4	7.422	8.542
			8.542	9.406	3.158	26.002	7.454	4	16.6	6.57	4.44	5.192	7.05	3.83	5	5.062						6.666	10.626	3.9	6.248	4.802	9.61	8.406	3.244	3.836	8.07	8.016	2.5	4.338	6.9	4.832
			4.058	8.068	12.928	8.546	8.27	4	13.846	2.666	3	17.356	10	4.734	8.608	8.204						5.78	33.118	6.248	5.876	8.85	5.204	4	5.468	7.078	7.33	3	4	19.528	8.856	5.014
			24.7	4.5	21.744	4.076	8.406	3	9.66	5.398	4	5.954	8.776	3.632	6	4						4.5	13.484	4.998	2.4	15.334	3	5.698	8.624	5.604	3.602	9.61	5.798	7.196	6.27	4.25
			6	12	16.014	8.752	5.468	18.258	8	5.652	4	30.074	17.04	5.636	5.556	7						5.198	14.748	19.18	15.968	29.586	9	5.964	3.642	2.5	3	7.406	24.582	3.334	6.372	5.022
			3	4.666	29.604	12.106	8.29	3.402	22.702	5.928	4	5.548	11.508	5.068	5.826	30.544						6.176	6.166	12.764	7.304	2.666	4.878	6.296	5.654	2.666	3	4.468	5.832	4.466	7.556	6.78
			6.732	4	7.258	2.534	7.406	9.068	23.352	3	3	7	4	16.44	5.076	4						3.244	5.536	4.06	26.518	2.666	8.968	7.312	5.938	4.54	3.9	7.204	7.282	10.83	3.334	2.5
			6.802	3	7.68	6.96	3	8.488	6.332	8.006	3.732	7.204	4.666	5.602	3.402	3.412						2.5	11.244	3	12.97	9.402	11.314	6.96	6.598	3.334	3.5	8.204	12.908	21.872	4	7.912
			4.666	4	14.726	14.336	6.53	3.632	8.406	5.234	4	2.5	4.666	4	6.88	4.138						6.178	9.404	3	3	5.814	5.048	6.248	6.598	27.928	4	3	3.55	4.8	10.65	5.442
			3.334	9.372	5.444	13.27	4.568	7.92	4	9.408	4	12	13.78	5.492	2.5	5.386						3	3.9	3	2.134	11.416	6.29	7.448	5.2	11.876	3	4	14.796	4	3.056	3.5
			15.408	11.046	6	17.614	4.602	4	4.8	4.562	3	4.802	5.12	3.334	8.176	4						3.2	3.59	3	7.6	4.616	6.248	18.046	4.06	3.334	5.334	9.398	5.276	6.406	14.352	19.428
			13.144	10.512	5	9.34	3.666	10.948	7.322	4.468	9.084	10.406	5.602	5.334	2.63	6						3.2	7.362	3	5.598	5.552	7.422	14.804	5.2	5.074	5	9.394	6.572	5.332	13.268	5.668
			5.204	13.59	4.5	16.31	14.75	2.882	6	6.766	4.946	7.204	3.5	5	16.18	4.666						3.2	6.568	18.78	6	7.648	6.122	7.488	4.28	3.9	8.37	4	5.832	6	12.558	7.406
				7.38	4.69	3.142	4	3.832	4	15.47	4.544	29.52	5.216	17.096	8.408	5.334						4.8	6.568	65.492	11.06	5.01	3.334	4.926	6.272	5.394	2.666	17.342	6	7.072	13.568	6
				8.204	8.008	4.926	16.18	4.732	3.2	13.852	4	7.906	8.968	6	25.696	5.742						2.666	3.9	7.046	3.85	5.41	4.788	6.938	4.698	5.394	4	14.806	6.52	4	9.338	7.406
				4	9.406	5.776	11.996	8.038	4	3.686	5.958	8.406	3	8.406	12.91	3.122						5.408	5.074	7.63	6.132	2.5	2.5	33.652	3	3.9	12.812	17.352	7.086	2.56	6.884	9.204
				4	19.56	3.442	6.674	9.626	4	6.786	3.874	9.61	3	4	14.918	14.26						8.84	6.248	6.488	5.604	12.918	6.478	4.118	8.406	5.204	4	6.828	6.102	11.67	6.136	5.698
				5.434	3.2	4.792	5.714	23.398	4	5.334	4.734	23.452	7	3	6.048	4.53						8.31	3.9	15.52	30.022	5.504	4.23	7.814	3	5.762	4.992	8.114	8.008	5.032	6	3.602
				21.562	4	2.666	3.846	4.666	4	7.606	2.734	8.924	5.204	4	6	9.416						7.526	4	6.204	6.394	6.516	7.27	6.606	4.186	32.344	3.9	3.068	13.84	7.742	6.256	4
				17.594	4	3.402	6.262	8.508	5.386	15.016	3.642	6.906	5.464	4	17.148	2.578						10.148	4	26.928	4.632	5.336	25.88	5.852	4.454	5.624	6.804	6.342	8.406	5.598	5.562	3
				3	4	6.848	6.802	3.334	5.218	5.408	21.518	5.766	8.296	4.618	7	9.246						3.342	4	12.312	5.282	3.544	16.542	24.05	9.506	11.668	7.816	5.164	5.796	7.18	5.01	4.136
				2.666	7.794	5.604	3.334	2.666	7.552	6.262	17.084	3.676	5.464	6.968	2.5	6						3.498	4	25.828	3	10.108	3.23	16.772	2.7	5	5.2	4	3	5.074	4	3.102
				4.37	8.418	7	6.432	6.652	3.788	4.618	5.02	3	5.464	5.284	3	7						8.75	14.606	17.696	4	6.638	5.136	5.43	3.306	4	12.586	4	5	3.836	19.266	5.09
				5.296	5.86	4.666	8.542	3.468	4.274	7.674	6.7	5.068	18.488	8.738	4	6.1						7.31	6.29	7.14	3	12.812	4.098	5.874	7.378	5.65	5.2	7.548	25.71	5.2	29.342	8.212
				10.768	11.354	2.666	4	7.458	4.364	6.83	5.726	4	3.334	5.776	4	12.354						6.406	6.276	4.63	21.642	8.008	5.316	11.736	4.098	11.958	7.548	11.278	4	5.2	5	3.136
				5.05	8.444	11.708	5.204	4.194	5.352	5.772	9.056	6.238	5.604	6	4	22.314						3.466	8.734	6.812	4.8	5.604	16.838	8.308	5.242	14.44	7.548	6.184	18.226	5.246	3	4.352
				3	11.494	6.598	6.166	3.6	3.18	13.866	7.204	9.546	3.334	7.382	4	6.482						3.466	17.846	19.564	8.096	5.102	2.858	5.536	2.534	3.466	5.758	3.9	24.426	7.742	6.31	9.588
				4	16.666	4.64	3.8	3.602	3.102	13.384	4	5.66	8.732	4	4	6.324						4.25	8.542	8.402	10.438	5.604	5.482	14.63	5.452	4.25	5.2	3.9	12.964	4.528	5.088	5.154
				6.204	6	8.2	4	4.204	4.882	4	4.824	4.086	4.976	3	3.96	3.75						4.464	36.222	23.062	3	6	5.774	2.666	7.338	3.466	5.2	7.422	8.634	6.398	7.494	4.598
				2.4	7.74	35.08	4	15.83	7.406	3	6.268	7.392	5.57	5.466	3.844	9.208						6.598	25.214	8.508	9.406	5.122	2.424	44.734	33.328	2.972	2.824	5.2	13.648	8.096	7.666	4.99
				4.804	5.45	11.52	9.406	3.752	4	4.876	4.234	4	4.19	11.104	6.57	5.646						6.598	8.406	6.122	8.074	16.796	6.172	5.1	7.422	4.254	4.62	5.468	5.004	26.456	3.468	5.2
				2.286	8.178	12.312	2.4	13.886	3.236	5.8	7.754	6.722	6.662	5.248	3	14.116						4.334	52.534	11.84	5.2	5.606	6.024	11.424	7.422	7.634	2.134	5.074	4.614	3.844	3.468	7.422
				7.744	3.136	15.014	9.61	14.516	5.218	5.01	6.486	7.322	3.682	11.166	4.994	19.772						5.814	6.254	7.356	17.478	5	5.814	7.58	6.028	20.332	5.916	3.9	7.124	8.204	5.382	11.512
				4.222	16.528	8.27	7.762	14.272	4.052	3.512	5.676	3.916	2.334	5.68	4	4						4.25	6.102	57.82	5.032	5.698	8.05	3.282	6.928	6.372	8.542	3.9	5.41	15.818	6.094	6.504
				6.274	8.406	9.882	2.894	17.704	5.5	4.31	5.178	8.362	8.528	6.31	7.256	3						2.4	6.004	6.136	5.814	3.566	4.998	4.26	7.126	6.244	6.232	3.9	4.048	6.074	6.804	5.074
				10.562	2.8	5.66	4	3.362	2.8	5.286	3.756	4.118	11.056	21.688	3.334	3						2.4	5.954	9.492	12.538	4	4.998	12.986	5.638	7.688	10.318	5.754	4	18.352	6.99	11.752
				6.7	3.682	7.744	3.334	3.844	7.96	6.136	6.644	3.61	4.254	4.988	4.132	4						2.4	6.602	7.554	5.912	4	4.314	12.892	8.914	6.546	4	12.262	4	7.474	2.5	17.436
				4.9	5	10.406	5.922	3.142	12.626	10.348	6.802	23.89	4.764	13.874	10.284	4						3.2	4	6.158	6.304	3.8	7.78	5.684	7.81	5.23	12.87	2.5	4	4.984	3.586	6
				15.054	3	14.104	13.892	14.078	14.848	11.206	4	2.5	21.618	6.232	4.372	4						10.282	4	4	31.782	19.874	5.858	17.206	7.748	5.192	11.308	8.008	4	4.504	7.742	4.666
				6.896	6.806	4.43	3	15.006	5.286	4	4	4.704	8.744	12	8.376	3.694						6.204	8.57	11.678	4.46	15.328	3	5.244	5.706	6	4.068	5.602	4	5.534	6.248	6.204
				11.404	7.206	7.304	9.34	16.696	23.422	2.5	4	2.5	9.092	4	5.816	11.156						8.424	10.128	15.566	7.714	26.026	5.454	7.736	4	5.66	5	5.602	3	3.122	6.248	8.406
				4	4.346	7.204	4.562	21.284	8.738	6.258	4.136	5.026	16.544	2.8	10.15	32.358						3	7.35	8.924	19.624	6.204	6.282	4	29.198	5.598	4	5.602	3	5.474	6.338	9.914
				9.776	3.64	12.386	15.926	4	15.514	5.602	5.286	17.782	5.468	15.894	9.882	2.8						6	15.714	3.068	13.48	3.258	8.904	4	8.406	4	23.094	4	5.208	6.542	5.01	4.962
				9.128	12.378	3.814	16.652	5.944	6.102	5.628	4.878	3.334	3	5.012	5.34	6.938						5	6.204	3.478	5.726	7.138	7.982	9.204	5.654	3.8	4.526	3	4.208	4.74	7.602	5.5
				4.238	4	5.006	17.142	5.424	4	7.624	20.906	4.518	4	2.8	16.146	3.97						12	12.992	6.236	24.026	4.148	9.558	6.684	4	4.466	3	5.132	8.27	5.814	4.734	4
				12.406	3.102	12.132	6.88	5.578	4	11.774	6.262	4	3.334	10	10.064	3						10.204	6.348	6	19.974	5.696	5.818	5.204	8.808	11.196	4.962	5.132	5.2	3.466	5.552	5.354
				2.946	7.962	7	12.45	6.774	7.04	6.448	6	6.57	5	2.666	10.028	3.604						10	6.124	4	8.898	2.666	10.992	7.454	6.408	4.834	7.204	4.05	6.248	4.004	6	4.524
				7.508	24.712	2.974	5.362	9.026	10.734	8	6.57	14.5	6	4	14.61	6.174						6.862	6.298	4	6.388	4	5.198	4.602	12.638	5.954	6.634	7.606	5.2	4.208	3	9.558
				5.204	11.846	3.426	3	5	3	9.602	5.286	3	17.85	4.088	6.238	26.892						8.254	12.594	4	7.688	4	3	6.704	10.722	10.906	3.5	11.324	5.2	5.204	4	14.182
				4.298	9.964	3.402	4	3	4	8.898	5.144	4.602	6.666	8.598	3.334	5.418						5.888	9.214	4	10	3	7.88	8.27	6.746	8.896	4.87	7.528	7.548	4	5.728	25.142
				6.48	17.01	3.102	5.142	4	4	14.632	3.964	3.564	6.962	10.462	4	8.194						8.442	4.788	2.666	6.266	3	29.964	7.204	3.122	8.542	8.186	10.016	6.672	4	4.526	4.476
				7.348	25.204	8.698	4	4.334	10.738	5.334	3	5.53	2.666	9.376	4	6.576						8.334	6.398	7.83	9.984	5.566	18.596	3	5.564	4.27	9.716	4.476	7.606	6.828	5.36	4.878
				3.102	10.982	16.77	4.602	3	4	9.61	10.952	3.796	6.394	7.414	8.706	5.972						10.776	4	10	6.938	3	6.844	4.602	4.308	6.83	8.27	3.122	15.732	5	9.526	3.122
				3	26.096	4.606	6	5.204	4	4	9.61	6.138	4.666	4	8.34	3.6						8	5.698	4	8.542	2.5	5.204	6.204	3.87	7.604	5.468	4.102	5.102	3	3.068	4.264
				7.088	8.216	14.1	3.6	2.666	3.546	5	4.956	15.184	3	3.5	6.606	4.666						11.416	3.334	4	11.882	6.934	3.468	5.102	4.06	7.126	4.802	4.188	6.938	4.044	7.664	4.602
				5.882	16.782	12.496	4.5	4	6.482	4.03	3	15.012	4.402	3.5	6.012	6.714						3.5	37.948	6.718	4	7.102	4	6.804	4	7.74	5.078	11.452	4.466	4.544	7.282	4.27
				9.298	4.802	12.812	2.5	2.8	8.324	3.6	3.402	5.894	4	3.602	5.204	3.334						8.278	23.572	10.148	34.192	4	7.17	5.454	8.406	7.74	14.878	5.01	4.496	4.698	5.468	5.404
				7.102	2.286	24.052	4	7.554	4.92	6	6.02	4	4	5.01	3	4						3	26.974	5.2	6.328	5.636	3.068	11.414	4	4	7.206	3.2	6.526	3	7.958	5.132
				20.112	8.978	16.414	5.402	3.648	6.074	7	6.274	6	3	11.368	25.896	4						3	41.74	9.532	7.454	5.01	6.132	11.45	4	5.59	4.802	5.434	9.184	13.416	5.204	13.89
				4	4	9.484	8.712	3.468	6.588	4.348	5.286	4.666	3	5	7.938	10.608						3	26.07	7.548	6	5.22	5.092	6.13	2.9	3.334	6.27	5.974	7.468	19.864	4.268	3
				4.482	4.666	6.006	8.04	18.428	4.136	6.292	19.39	8.924	2.666	12.524	2.666	4						3	35.074	7.522	10.874	4.79	3.296	4	4.124	4.8	7.604	5.032	6.6	7.432	4.5	4
				7.74	4.666	9.904	8.192	4	6.938	4	4.22	2.666	4	15.134	2.666	5.796						11.53	29.408	8.152	6.168	2.624	4	40.284	3.068	6	4.876	5.032	5.01	5.918	4	7.406
				4	4	11.426	4	6.806	9.576	5.344	5.928	6.938	4	3	6.602	11.896						4.102	8.776	3.5	7.27	14.942	4	13	5.39	1.866	4.666	11.088	15.746	13.554	4	4
				7.824	4	6	4	21.55	8.794	6.83	10.236	6.7	13.61	5	26.658	4.602						2.666	7.472	7.176	4	21.452	2.666	21.742	6.9	8.888	4.666	5	5.75	10.518	5.2	4
				6.492	3.334	10.692	4	2.5	7.406	7.392	2.63	5.286	4	10.438	8.192	5						4	4.804	11.348	2.666	6.498	4	13.16	4.25	3.5	8	6.398	5.498	3.602	10.538	4
				19.496	7.444	3.068	4	7.824	8.828	8.156	5.738	14.86	9.856	2.666	20.756	21.102						4.666	8.672	3.466	2.666	3.832	13.296	7.488	6.778	2.8	6.068	3.602	5.826	3	5.2	3.59
				8.356	8.038	2.64	4	12.486	4	4.464	6.116	5.298	4.238	4.082	7.88	21.022						3	5.548	4	2.666	7.63	7.682	7.006	3.466	7.406	11.18	8.06	4	3.888	9.896	4.134
				13.9	4.068	4.148	2.666	16.504	3.852	5.202	6.898	3.5	4.464	3.5	3.788	8.382						2.5	4	9.61	2.666	6.704	3	9.58	6.64	4.906	9.756	7.17	10.692	3.136	7.548	14.304
				13.108	16.616	4.204	12.09	10.5	3.714	6.258	8.26	7.204	5.138	30.738	2.5	3.2						3	4	9.944	2.666	4.762	4	27.568	6.304	14.758	11.634	4.804	5.688	4.964	5.2	3.704
				3.2	3.122	2.972	7.646	12.856	2.5	3.732	7.106	11.534	4.592	4.5	14.344	5.118						7.566	4	4	3.142	10.216	4	4.638	4.5	5.102	3.334	3	5.258	7.644	5.468	3.602
				8.702	3.25	4.492	2.5	9.956	5.054	5.412	5.602	4.082	3.694	5.928	7	12.078						7.38	2.5	10.796	5.514	45.966	4	4	5.83	6	45.174	6.53	4	3	12.406	6.304
				7.204	3.736	4.916	8.542	7.828	10.632	13.088	20.84	6.4	3	11.45	3	4.762						5.204	3	8.936	4	4	2.666	4	4.486	9.61	3.334	6.682	6	5.334	6.598	3.466
				4	15.776	10.818	6.938	4	11.16	6.81	5.734	5.204	4.482	6.946	4	6						5.536	4	4.698	7.422	4.842	2.58	11.37	3	3	4.402	3.604	4.438	3	4.998	2.63
				4	8.058	7.822	4.068	2.942	9.58	5	12.982	12.372	4.882	8.356	4	24.138						4.666	3	6.398	6.248	3.332	10.032	15.8	3	5.804	5.246	13.338	5.204	13.394	5.126	11.722
				4.712	12.816	13.832	17.624	2.666	30.766	6.778	6.136	21.684	4.712	9.602	3.122	7.388						4.5	3	5.468	9.696	5.204	49.742	6.416	4.56	5.2	6.598	15.518	7.046	6.568	5.558	7.17
				3.53	2.286	5.588	20.542	3.334	10	4	8.632	5	19.078	4.5	4	8.518						7.204	4	3	28.712	7.37	6.184	4	3.174	5.2	5.032	4.284	4	5.468	5.458	3.334
				7.054	19.886	10.356	5.136	4	11.552	9.972	6.38	8.102	3	13.742	3	4						4	3	3	18.364	30.61	5.598	5.468	5.378	3.466	4.208	4.8	5.326	6.844	3.068	4.762
				3.778	6.794	10.098	9.61	8.406	2.4	7.148	9.406	8.608	2.5	4.004	19.428	3						4	3	3	21.112	3	2.286	4	2.4	5.2	3.5	2.666	6	3.66	5.918	7.688
				10.868	5	4.8	8.712	4.946	3.334	3.786	3.684	14.364	7.208	5.814	5.194	4						2.666	3	3	7.7	7.406	4.948	4	3	10.496	5.848	3.422	6.194	14.296	4.598	3
				5.742	6	6.136	5	5.204	4	4.464	6	7.704	2.666	3.152	5.214	4.264						3	3	3	3.378	5.698	4.898	6.6	6.416	7.422	4.908	3.666	6.27	5.294	13.538	3.602
				7.604	5	12.716	3.958	2.51	6.298	16.018	3	13.718	4	3.592	22.956	14.644						4	3	3	4.562	3	4.948	7.272	3.25	6.098	4.06	6.248	4.8	4.984	7.564	5.468
				14.862	5.564	2.8	10.666	3.704	9.08	3.098	4	2.444	3.334	4	8.8	7.124						3	4	3	19	3	7.978	5.862	18.502	9.792	6.248	7.422	4	5.32	6.118	5.938
				5.092	4.482	3	5.102	4.96	3.468	4.774	4	4.882	14.186	3.334	14.67	7.832						4	3	3	8.204	3	3.122	5.43	6.666	6.568	7.406	5.468	5.074	8.038	8.64	3.154
				9.518	13.072	4.19	9.264	6	6.494	6.934	6.73	4.734	3.724	6	4	11.666						6.55	3	3	26.484	3.6	3.478	8.92	6.664	5.122	6	5.074	7.422	18.856	7.246	4.004
				20.4	3.832	4.178	3.334	3.55	6.952	4.288	8.928	4.512	6.204	8.744	16.588	4						12	3	3	6.398	7.206	3.122	4.548	3.524	7.072	7.204	6.248	4.06	6.042	6.248	5.536
				5.804	2.666	14.904	11.798	3	15.61	7.16	4	11.628	6	42.33	19.402	7.246						7.756	3	3	6.954	6.082	13.834	8.868	5.102	3.87	6.072	9.504	7.422	13.986	7.422	6.84
				12.64	10.104	5.418	15.958	9.322	23.444	16.522	4	29.064	3	10.182	3	6.132						9.6	3	19.972	3	9.61	7.422	6.906	3	4.802	5.078	7.552	8.384	7.204	3.9	8.406
				8.62	7.394	3.222	12.428	7.33	5	14.256	5.196	4	3	2.5	5.77	25.832						9.644	35.098	3.224	3	7.406	3.9	4	5.198	4.618	9.406	12.602	5.844	3.968	3.9	5.468
				5.894	5.204	4.216	7.98	14.004	6.988	7.784	4.464	12.406	5.428	3	4.964	21.692						12	4	6.184	7.204	4.332	6.592	5.536	4.746	7.028	5.776	7.072	10.936	6.858	9.61	6.938
				4	7.046	11.912	6.666	2.5	6	15.222	4	6.762	19.018	4	3.432	3.544						11.826	5	8.866	7.584	5.258	2.134	3.5	7.104	9.838	4.956	6.856	5	7.356	5.048	4
				3.334	4.684	9.26	4.666	3	5	6.84	11.666	9.406	2.5	4	28.382	8.496						12	3.602	5.164	3.432	5.602	3.532	2.666	14.946	5.704	3.836	4	7.958	5.284	5	9.388
				3.334	6.806	3	6	12.58	7.41	4	4	8.77	5.402	4	6.666	26.836						6.818	4	10.79	10.474	5.684	7.072	3.428	4.25	6.466	10.672	6.426	3.802	7.422	6.124	5.204
				12.316	10.222	18.194	8	14.948	5.802	5.2	4	6	18.054	4	9.126	3.87						4	21.864	5.468	13.72	5.742	8.542	7.334	4.98	11.148	5.214	5.66	4.926	6.568	13.194	3.468
				4	8.836	4.892	6	3.666	4.652	5.334	2.666	4	6.504	4	6	8.43						5.5	10.2	8.938	10.51	4.854	33.638	5.364	7.422	9.54	4.802	3.334	5.448	6.248	4.25	5.518
				6.88	11.25	9.508	10.974	22.184	23.71	4	4	4	49.614	4	7.498	6						3.704	17.838	8.406	5.01	32.79	4.462	3.456	5.596	5.374	8.87	5.244	5.2	5.258	5.032	3.468
				8.558	10.8	17.564	3.66	16.852	5.566	2.756	4	4	18.338	4	5.334	5.152						8.838	14.722	2.666	6.184	6.77	2.458	4.58	5.074	6.966	3.87	19.818	5.2	8.592	5.928	5.326
				5.356	19.398	16.444	7.112	6.036	7.362	6.864	6.316	4	3.6	4	34.578	5.254						7.966	5.15	17.136	8.542	3.844	5.604	5.762	15.004	4.544	3.334	9.554	3.466	6.938	5.032	4
				3	8	16.616	3.2	6.744	2.64	3.642	3.656	5.864	4	4	4.962	26.834						10.666	5.538	2.666	5.09	5.16	6.938	5.204	3.9	5.01	3.334	25.36	3.466	2.666	3.466	7.744
				3	18.958	9.584	8.384	13.07	7.07	6.32	3.2	7.25	3.334	4	4	36.34						3	9.172	5.074	12.198	15.142	8.784	4.386	5.2	11.988	13.894	4.778	3.12	4	11.124	8
				3	7.918	5.736	5	14.802	9.448	5.22	4.4	7.392	12	6.53	5.504	22.056						4	10.32	7.422	3.068	12.736	5.07	3	5.2	6.396	8.294	4	5.2	5.302	4.954	4.666
				6.782	5.754	4.666	6	5.794	7.09	5.142	2.666	4	4	3.39	13.992	16.612						6.048	27.76	7.422	4.796	5.2	6.94	3	4.942	6.42	11.6	6.462	5.032	4	5.204	3.334
				6.948	6	8.542	6.538	6.372	6.832	4	13.528	6.606	10.944	8.5	2.802	5.854						4.176	45.732	6.602	6.112	9.33	25	4.124	12.856	10.038	9.256	6.806	4.25	14.284	5.598	4
				14.184	4	6.64	26.794	7.798	4.6	4.38	4.116	4.464	3.334	5.464	8.346	9.214						4.186	6.562	22.292	3.468	3.466	8.508	4.424	12.068	3	3.402	4.27	5.2	7.478	5.814	3.59
				3.6	3.5	16.556	10.402	5.5	6.204	7.854	5	14.22	4	4	9.856	4.976						12	3.48	35.376	2.666	3.466	5	3.2	8.542	10.164	9.808	6.136	13.074	12.752	10.946	5.89
				8.164	4	3.102	14.2	2.666	6	5.062	15.852	6.384	4.42	3	6.52	6.07						6	4.99	9.538	2.666	7.054	7.406	4.592	5.856	6.204	4.362	6.184	8.9	14.732	18.392	6.598
				2.666	8	10.858	3.778	3	4	6.066	3	4	4.838	5.016	4.55	5.702						6	14.884	6.204	17.966	6.002	3.6	4.808	4	4	5.404	3.25	6.506	14.844	5.734	5.032
				17.532	7.334	3.316	8.658	4	6.204	5	4.372	21.734	3.824	6.464	6.8	2.4						4	3.846	2.134	5.748	5.772	7.164	4.8	4.666	3	5.2	5.082	10.97	5.48	7.322	4.25
				7.712	4	3.634	4.148	5.204	7.304	9.714	6.62	6.716	4	3.838	25.772	5.66						4.194	22.596	2.4	10.756	8.542	3	6.694	6.044	5.468	4.998	7.7	7.81	5.72	7.74	4.58
				6.394	5.282	10.192	4.8	6.89	7.298	10.174	3	7.192	3	4	5	5.542						4.238	2.134	5.588	9.998	4.882	5.598	4.25	4.334	4	3.466	4.704	8.216	5.488	6.26	4.25
				7.852	8.204	9.204	15.76	6	13.976	3.334	9.548	6.802	4.444	4	3	26.954						3	25.606	33.738	8.672	9.528	4.424	6.028	11.028	12.534	5.108	7.482	6.94	6.106	4	3.12
				12.782	6	12.122	11.206	4	5.602	3.334	5.048	4.136	3	4.964	4.84	12.806						3	48.206	3.772	12.684	5.25	6.482	5.472	5.954	16.826	5.814	4.35	5.408	3.362	4	11.25
				9.772	3	9.61	6.558	4	7.406	5.428	7.27	4.666	5	7.126	17.276	9.298						5	6.938	11.768	4.124	4.8	12.012	6.514	6.048	14.094	6.27	6.334	11.012	5.132	8.502	11.134
				12.586	3	8.598	16.79	3.102	5	7.22	5.2	2.666	5.204	7.634	6.076	27.184						2.666	9.434	3.466	34.99	3.334	16.374	4	6.22	7.05	4.698	7.548	5.724	8.406	4.466	7.406
				5	3	7.464	10.582	4	5.102	4.33	5.852	6.392	3	8.512	6.96	16.476						3	11.072	3.466	5.024	5.334	11.852	4.666	5.094	5.86	12.758	5.032	3.9	3.334	17.736	5.204
				4	3	14.118	7.204	23.41	5	3.964	5.032	7.724	4.66	3.334	8.328	29.694						9.334	4.466	28.044	20.456	42	6.862	2.666	3.35	4	4.99	7.548	6.248	4.666	5.204	4.4
				5.334	4	23.464	3	16.812	7.406	6.16	8.542	7.382	6.748	6.722	6.564	17.73						2.666	6.732	7.168	6.802	5.576	39.99	2.666	3.8	3.336	4.74	5.148	5.074	4.882	7.264	9.61
				5	5	3.546	4	3	9.04	7.274	4	3.92	11.896	3.334	7.556	7.05						3	13.792	28.784	5.832	11.886	5.176	4	7.398	3.416	10.728	5.2	3.9	8.406	4.536	4.932
				10.406	9	4.622	5.07	3	5.682	30.24	5.568	8.206	14.124	3.334	8.452	7.938						10.776	11.154	3.648	16.736	43.976	11.14	5.468	5.698	5.68	16.636	5.2	3.9	5.682	10.62	4.204
				4	5.666	20.744	16.978	7.292	5.754	6.348	13.054	3	4.666	5.888	4	4						10.776	18.32	5.784	8.11	6.244	5.034	3.334	5.498	4	3	5.2	5.074	13.158	2.952	4.204
				4	4	20.046	5	4.026	3.468	18.51	4.372	3	8.776	8.802	6.786	5.704						4	5.458	6.858	6.906	3.334	7.88	4.482	4	5.204	8.406	8.406	5.074	8.508	9.046	5
				3	8	10.088	4	11.848	5.602	2.534	4.288	3	2.666	8.686	7.826	4.55						4	9.278	6.184	22.668	4.75	2.5	3.334	9.644	5.548	4	3	11.298	5.032	5.89	7.204
				4	6.102	7.2	4.136	10.818	4.802	21.506	6.622	5.406	6	9.204	13.896	4						4	42.786	11.554	6.244	5.484	7.596	4.272	3.602	3.25	4	6.094	5.204	5.246	6.938	5.204
				9.328	7.49	14.472	5.5	6.136	2.666	4	3.334	3	4.666	7.204	12.37	5						5	21.148	6.74	6.084	4.176	3.388	4	7.802	4.898	6	3.602	6.908	5.242	4.712	3.468
				9.918	11.234	5.926	4	19.81	4.06	6	5.986	12.43	6	7.336	6	5.644						5.068	4.964	27.28	6.604	7.194	2.4	2.666	7.108	6.116	4.734	4.804	7.604	5.814	4	12.216
				4.166	4	5.792	19.974	2.666	11.884	3	4.464	19.238	3.334	5.204	7.204	9.648						2.134	13.878	10.066	4.53	4.466	2.4	7.482	8.966	6.088	10.406	4	5.192	3.466	4.8	5.074
				6.87	4.622	19.356	5.9	4	6.082	4	3	16.192	3.232	3	7.602	10.792						4.36	17.53	9.61	4	5.598	7.728	13.404	6.544	3.45	7.74	5	4	2.972	2.944	3.9
				2.5	5.092	29.266	7.804	4	2.854	3	10.424	2.932	5.402	6.456	2.666	7.322						5.074	7.406	5.602	5.504	11.168	8.626	24.308	21.504	3.9	4.5	4.542	14.07	2.8	4.478	5.074
				2.666	3.704	24.964	7.458	5.468	6.562	4	4.798	7.442	8.454	16.88	4	12.05						7.986	15.796	31.878	4.402	16.968	13.282	20.296	5.198	7.422	6.602	6.27	13.582	6.302	5.47	12.262
				6.488	3.6	11.586	7.772	13.018	2.5	3	4.602	12.852	5.11	3.5	4	24.822						3.266	8.888	16.558	4	10.968	5.848	15.914	4	4.034	8.756	2.974	5.698	9.61	3	3.85
				4.802	6.78	5.5	8.406	4.63	21.638	4	6.116	4.802	7.006	4.602	4	7.558						5.074	9.61	6.74	4	3.51	4	4.844	3.75	3.5	11.35	2.666	7.398	3.602	7.224	5.5
				3	20.626	5.604	3	8.406	4.53	7.958	3.676	4.424	7	10.852	4	7.558						4.392	9.61	46.268	5.5	5.834	12.812	9.482	4	6.804	18.998	7.406	4	9.428	10.182	3.524
				7	11.09	3.624	4	4	3.334	6.354	4.506	3.664	10.382	23.956	5.222	2.4						3.9	11.56	7.32	14.022	5.762	6.902	6.04	8.406	2.5	3.602	10.91	23.236	5.83	3.542	5.118
				3	5.504	4	4	8.406	4.666	3.814	3.334	4	4.5	6.948	5.656	8.592						9.1	5.878	8	5.204	5.204	4.136	7.054	2.666	5.604	8.494	4.212	4.27	3.85	11.836	19.374
				3	6.984	4	4	8.638	10	3	2.286	4	7.28	6.18	4	4						5.616	5.118	35.774	8.542	3.87	3.714	4.714	5	4.014	5.64	7.422	15.486	5.9	17.554	7.394
				14.654	3.544	3.682	3.244	3.23	8.306	14.608	4	4.31	15.366	6.802	5.732	5.682						7.308	28.632	9.61	26.956	6.498	7.606	3.316	4.5	7.322	10.744	3.9	4	3.258	7.422	5.01
				18.954	15.33	4	3.844	6.806	4.346	8.406	4	5.09	3.682	8.886	7.588	9.456						7.674	25.264	9.406	6.938	5.16	6.62	5.198	4	6.498	3.888	4.616	3.28	5.604	9.472	4
				4.5	16.184	4	23.506	2.4	3.75	5.57	19.012	5.026	8.712	6	4	14.038						4.472	3.844	8	5	2.8	14.198	12.116	3.674	5.068	3.888	9.906	4	9.444	6.248	6.706
				5.448	18.522	2.666	6.162	10.204	7.134	2.666	3.302	4.976	6	4	4	2.5						7.248	3	7.406	3	4	3.146	7.362	3.65	5.15	23.776	3.544	4	6.204	7.422	9.61
				15.944	4	5.108	12.162	6	5.5	5.922	5.354	6.57	29.926	6	8.102	2.6						5.704	3	5.204	4.5	4	4.658	8.542	15.832	9.61	5.124	5.728	7.792	5.548	17.568	3
				11.29	3	14.454	24.898	7.212	23.35	5.204	5.05	3.964	40.366	6.31	10.04	12.876						3.852	4	4	5.604	5.678	4.06	4	4.528	10.602	4	10.812	5	14.734	3.25	5.204
				11.848	7.894	7.688	11.528	3	10.552	3	9.612	4.52	3.6	3.674	6	12.876						4.424	3	4	29.95	5.01	5.36	4	10.714	7.07	7.406	18.022	6.204	8.976	6.248	5.204
				10.54	4.804	16.79	3.89	9.186	11.52	4	5.204	4	6.028	4.916	7.536	31.964						8.298	3	4.5	36.108	6.858	2.666	6.582	7.438	8.278	5	7.204	4	8.408	4.208	4
				12.366	9.628	4.4	6.802	10.438	5	7.392	7.006	4	4	4	8.368	4						4.058	3	10	14.346	7.304	6.192	6.248	6.184	5.236	6.204	4	3	5.402	5.2	12.678
				6.864	11.246	8.816	8.204	7.322	7.204	8.102	4.116	27.622	8.406	4	4.934	9.25						8.858	3	8.008	36.144	4.5	6.726	6.568	4.424	4.984	3	6.394	5.122	5.032	8.004	11.83
				3.734	9.962	10.344	7.204	4.802	2.64	4.378	22.21	5.268	6	7.044	5.282	4.606						9.636	3	8.506	36.38	5.444	4	7.782	4.482	4.194	4	3	4	5.946	12.664	6.6
				9.9	16.75	5.982	4	5.706	5.712	4	10.698	15.404	6	4.834	4	7.69						4.388	3	3.5	32.506	14.648	4.378	5.32	47.788	7.28	6.248	8.406	4	6.248	8.49	4.784
				3.784	5.942	3.974	6.082	4.908	4.5	3.6	10.878	8.606	3	7.906	3.714	4.462						3.816	7.392	4	25.282	14.326	4	6.094	4.568	5.032	10.18	4	4.598	5.536	4.972	5.204
				2.666	8.594	22.442	3.2	10.272	5.59	6.922	7.494	3.2	3.684	14.602	18.16	9.922						9.08	5.224	8.204	10	4	4	6.532	3.546	7.85	3.9	3	4.25	7.406	6.228	13.714
				5.468	6.27	6.168	2.8	12.344	7.504	4.336	6.602	10.122	2.5	3.152	3.5	13.356						8.166	12.426	8.204	5.118	4.402	4	5	4.882	10.524	6.694	4	7.722	8.008	10.408	15.07
				3.334	4	14.674	7.356	13.574	4.8	6.258	4.666	6.518	4	3.6	13.632	19.452						5.208	53.6	9.398	3.8	8.204	4.956	6	2.4	4.198	3.39	7.398	6.836	5.804	5.598	5.092
				4	8.406	19.158	14.268	3.334	5.846	4.55	6	4.736	3	7	14.722	8						3.262	8.78	6	4.932	4	5.074	5	5.132	4.94	6.396	2.666	2.8	4	5.906	4.744
				2.666	2.4	4	5.316	7.704	3.744	14.926	3	5.09	4	11.77	27.416	5.204						2.5	5.36	6.478	4	8	10.496	19.45	7.062	16.046	4.652	4	4.598	4.324	4.102	3.336
				8.712	4	4	20.962	3	14.352	13.1	3	6.08	4	5	7.604	12.876						10.428	36.808	3.334	4	4.698	6.248	5.606	5.596	11.672	33.75	15.446	7.158	7.486	4	4.804
				4	4	9.044	7.152	4	4	8.728	4	6.196	4	3.2	19.706	5						3.85	5.2	6.698	4	38.824	5.074	3.374	5.78	4.03	4.908	7.946	7.16	10.988	14.84	4.804
				3.972	7.044	23.646	10.21	4	6	4	5	5.254	3	5.344	7.604	4						5.678	6.248	8.276	26.08	11.692	6.704	20.136	2.4	6.52	5.444	17.882	4.136	10.252	32.386	3
				4.5	10.376	7.014	19.422	6.552	4.802	5.642	4	13.256	4	4.786	3.334	4						7.388	17.52	5.712	71.516	5.828	4.71	9.406	11.436	4.136	4.28	5.754	7.74	19.218	13.234	6.798
				2.5	6.66	12.864	18.1	7.558	5.468	8.162	4	6.554	4.994	3.334	4.754	4						3.2	9.176	4.278	20.308	7.422	5.382	6.76	22.568	3.334	2.4	10.936	5.604	11.456	3.102	8.11
				3.634	6.98	10.384	5.334	5.204	4	6.27	3	11.714	9.894	3.66	9.71	4						3.2	4.964	4	19.612	3	6.184	4.25	5.334	6.726	5.032	4.668	7.606	3.552	10.768	5.204
				15.794	3.506	4.524	12.778	3.602	7	4	7.762	7.204	3	4.962	5.758	4						3.434	6.76	3	2.534	6.204	3	7.17	6.85	4	6.598	3.146	5.51	7.762	8.154	4
				29.54	5.87	25.72	7.206	3	7	4	8.728	16.822	6	11.714	3.694	4						2.134	11.17	31.938	10.886	5	5.096	12.066	8.542	4.882	4.25	3.432	3	3.87	3.602	4.462
				21.732	5.03	14.528	9.552	5.204	6.802	5.892	8.218	4	8.168	6.674	4	4.224						3.2	4.25	12	7.918	7.204	13.834	3.87	2.666	6.27	6.704	3.932	13.692	3.85	4	6.672
				21.324	11.674	13.702	8.042	3	8.002	8.896	2.5	7.604	3.25	7.482	4	4						4	6.598	15.254	8.522	4.892	5.814	6.548	5.432	3.2	6.398	6.074	7.422	8.6	4	5.328
				3	4	26.42	4	3	4	6.57	5.602	9.856	5.326	4	4	4.232						4.148	6.598	4.898	5.356	6.006	5.92	16.894	3.024	9.64	11.108	7.18	5.198	4.402	8.204	6.604
				5	3	16.634	4	9.298	7.162	4.31	9.006	5.562	4.962	6.042	6.498	4						6.086	5.2	3.736	4	18.442	22.432	4.94	4.26	16.36	4.094	4	5.074	4	5.814	3.552
				5.824	8.056	12.788	9.762	4	7.45	4.774	3.642	3.232	5	8.654	4	26.58						9.25	5.2	3	5.074	33.21	3.488	12.172	5.362	5.25	4.584	11.168	6.248	8.8	5.746	2.882
				3.334	21.556	20.59	8.394	8.23	3.75	3.5	4	3	10.13	14.324	9.61	19.088						7.736	7.362	10.574	5.074	5.604	8.552	16.724	5.596	9.918	6.938	4	8.234	6.346	6.598	4.99
				6.02	4	7	8.082	7.204	4.8	6.928	15.848	8.928	7.778	5.362	11.416	4.48						2.666	6.476	5.204	6.63	7.468	9.558	4.666	5.074	6.77	3.334	8.406	8.392	6.102	5.032	6.184
				13.592	8.406	6.732	13.408	2.666	3.5	4	8.782	6.82	4	4	6.356	3.95						9.492	13.394	5.204	5.814	5.488	3.602	8.236	7.422	8	18.018	5.402	5.598	4.704	3.466	5.598
				7.746	3.334	8.286	6.648	6.712	6.62	4.136	4.752	3	2.666	3.706	6.356	24.548						3.334	12.964	6.196	5.814	13.238	4.204	6.204	3.9	6	2.666	3	5.074	4.74	5.074	7.422
				5.068	4.916	7	20.846	17.896	2.666	6.204	7.588	3	4.146	5.602	6.928	30.686						17.036	18.884	5.908	10.452	4.802	4.804	3.928	4	4	8.774	6.62	6.81	8.392	5.074	17.486
				11.918	4.802	3	5.102	14.716	6	8.216	3	5.6	6.04	26.094	9.794	3.364						7.548	6.184	3.602	4.998	4.25	5.754	20.002	5.472	7.87	4.802	9.162	5.978	6.598	3.9	7.272
				13.812	6.448	3	9.812	7.924	3.466	7.102	8.174	12.714	9.776	10.61	7.752	12.876						7.548	5.074	4.204	3.9	4.704	9.762	6.978	3.266	4	6.136	6.854	4.666	8.624	3.9	7.548
				6.974	7.906	10.936	8.336	4	5.098	4	15.218	6.802	3	4.116	4.858	12.966						7.548	20.79	18.982	9.472	4	5.256	2.5	4.85	4.286	8.542	5.394	8	2.802	3.9	8.446
				6.962	6.204	11.344	30.338	4.402	8.35	6.258	4.534	5.468	3	3	4.944	22.272						7.548	14.284	6.124	7.742	4.288	6.506	6.498	4.102	4.8	6.006	3.598	3.334	4.462	3.9	3.9
				6.416	3.714	11.24	31.79	4	4	10.046	3.154	9.446	3.2	3	6.644	11.166						5.2	17.992	2.924	7.422	2.5	15.312	4.788	4.888	4	5.596	4.556	6.936	10.496	3.978	5.772
				2.5	6.306	9.61	4	4	15.964	6.758	5.196	15.312	7.406	4	11.748	21.85						4	24.766	4.046	5.2	2.5	6.604	3.04	8.034	6.728	4.082	3.156	4	6.414	4	5.01
				5.204	16.528	4	10.406	4	6	16.614	3.568	6	3.428	4	10.134	24.418						2.666	6	4.698	5.2	2.4	5.334	6.862	3.666	5.074	5	5.074	4.466	5.334	3.44	6.346
				4	8.454	4	9.154	4	6.238	14.636	6.938	3	5.668	3	3.468	23.936						3.334	7.604	4	8	2.4	15.59	4.566	5.194	9.598	7.204	5.074	5.598	5.608	14.948	7.422
				6	7.54	4	5.102	2.852	6.868	7.406	2.666	5.204	5.378	4	15.732	2.666						4.984	5.946	6.204	3	5.282	3.468	6.072	5.71	3.9	5.932	9.896	17.296	3	6.776	3.836
				4	9.732	4.204	4	7.304	4	7.524	6.7	3.6	2.83	4	4.442	11.428						3.334	4	9.074	3	7.97	6.148	12.76	5.816	13.768	4.648	5.598	15.108	7	6.142	5.566
				7.204	11.61	5.19	4.25	19.08	8.372	7.45	5.286	9.628	2.334	4	8.952	4						3.296	8	4	4	6.07	7.406	3.914	8.644	2.846	3.8	5.2	4.416	4	6.132	5.2
				4	7.32	4.63	4	7	5	6.248	5.286	9.318	5.854	4	7.006	7.914						6.124	19.212	4	4	8.11	4.704	5.292	6.138	9.638	4	5.2	8.542	4.68	6.232	2.666
				6.514	18.744	11.666	13.954	3	7.04	6.088	6.336	6.642	33.938	2.666	7.034	12.876						5.442	4.482	4	9.058	5.136	5.56	21.726	5.42	4.804	17.656	6.89	4.176	7.398	7.072	5.83
				17.06	15.938	26.828	8.406	2.666	4.602	14.206	5.004	20.394	4.482	5.204	5.704	25.032						3	22.988	2.666	5.204	2.334	5.898	3.172	5.736	4.804	3.24	3.6	9.796	5.378	4.136	9.61
				4	25.766	6	7.406	19.828	4	4.774	19.268	3.714	10	4.804	4	29.018						5	7.382	3	4.282	4.98	4.648	5.278	4	3.602	6.844	3	4.704	6.322	4.882	5.204
				2.666	15.292	4.368	4	4.5	5	8.014	4	6.592	5.334	3.334	4	6.794						5	7.408	3	5.704	16.424	9.396	7.104	9.398	3.602	5.468	14.118	12.168	9.472	4	6.886
				4	8.652	4	6.268	8.672	7.808	12.814	8.406	13.25	2.666	6.39	5.13	34.124						8	4.666	5	3.26	6.084	3.232	15.704	2.8	7.406	5.604	3.478	4.424	5.032	8.456	6.198
				4	4.39	12.942	10.134	10.056	2.666	8.574	5.928	5.172	3.334	5.288	4	5.234						7.406	12.812	3	5.21	3.228	2.7	6.478	6.054	5.204	4.666	4.49	3.836	9.39	4	9.61
				6.004	3	6.986	7.428	4.988	10.1	19.708	4.464	6	4	6.276	4.204	2.5						9.446	4	3	23.26	6.654	3.2	6.248	11.414	5	5.836	4.75	7.406	4.35	3.682	4.42
				13.864	8.204	15.42	3.5	7.484	9.012	15.496	8.006	11.276	4	4	3.35	24.636						3.952	5.718	3	22.288	16.686	9.138	3	6.858	1.92	3.754	5.754	5	13.826	5.444	3
				3.538	3	8.458	8.676	6.79	6.71	9.272	13.152	21.338	10.148	4.642	4	10.596						13	6.628	2.666	12.796	13.814	2.882	4	3.468	9.274	6.518	4.204	4.866	4.774	6.598	9.21
				5.954	6	13.57	23.654	12.864	3.2	8.204	6.508	4.556	3	4.882	9.966	9.05						4.878	14.162	3	6.162	7.45	10.75	7.906	4.076	3.334	5.762	3	3.602	5.598	7.548	5.354
				4.136	5	10	4	9.806	6.208	7.304	7.392	4.44	11.192	6	5.408							5.866	7.184	5	13.444	9.078	6.304	5.536	8.406	13.592	7.316	5.602	4	5.444	5.032	8
				2.666	4.8	21.038	5.23	13.826	7.46	5.204	5.438	4.552	5	5.184	5.028							3	10.498	3	4	8.22	6.74	9.61	2.666	3	12.804	4.802	6.7	11.154	5.032	6.416
				15.178	7.246	11.614	4.462	6.496	6.484	3.75	11.04	5.284	4.838	7.604	10.96							3	7.604	3	2.5	9.45	22.314	6.102	4.63	5.78	16.784	5.204	5.814	9.586	5.2	5.468
				4.644	10.406	34.924	2.458	4		4	6.34	5.286	6.928	6.57	7.706							5	11.32	3	2.5	5.604	5.172	5.728	3.682	6.102	14.236	2.8	5.032	3.334	4.46	8.542
				5.794	3.444	6.226	4.802	7		8.662	12.842	3.218	15.164	5.204	23.61							3	9.426	3	6.204	8	5.272	5.204	9.456	8.084	5.156	2.134	6.04	4	4.4	7.468
				7.864	4.468	4.666	2.934	7		3	4	4.652	6.59	4	6.884							3	4	3	3.8	4.5	4.622	5.316	8.246	20.988	5.986	16.06	6.102	4	6.804	7.196
				14.196	4	5.41	3	16.208		7.55	8.292	5.422	2.8	21.096	10.168							3	3.88	3	3.506	6.758	5.65	12.812	7.026	9.422	5.074	2.4	4.57	5.326	5.024	11.15
				8.158	8	5.468	6.624	3		5	4	3.31	2.666	4	8							7.204	6.62	4	4.684	8.956	4.25	6.064	4	7.704	5.2	4.576	7.422	9.124	8.15	16.328
				6.926	4	4.594	3	4		4	21.086	5.204	6.28	5.356	8.204							4	4.466	3	4.088	8.422	6.598	5.5	13.744	7.688	7.422	6.306	5.074	14.75	7.554	6.886
				25.23	7.096	4	5	4		4.244	6	5.204	12.604	4.252	3.466							3	5.238	22.848	6.496	9.426	5.91	3	4.648	10.224	6.568	9.012	7.456	17.084	7.106	3.468
				6.104	9.554	11.196	5.652	4.78		5.722	5.444	2.334	4.334	7.05	15.688							5	33.722	10.402	8.542	9.55	7.142	4	5.938	4.69	5.88	7.346	5.398	21.674	5.096	8.688
				9.87	5.334	8.234	10.662	4.004		5.594	8.306	2.572	6.49	20.492	4.5							5.772	24.996	16.104	6.136	10.182	5.102	2.8	5.2	7.004	5.752	3.334	15.478	6.354	15.794	4
				4	3.602	5.258	6.14	7.004		6.258	5.94	3.642	7	2.5	4.024							2	27.896	46.822	8.542	6.27	8.406	6.496	4.786	8.678	5.074	4.838	5.204	3.068	24.45	6.598
				4.666	3	9.06	9.884	3.2		4	5.204	4.398	5.356	9.85	4.238							9.932	4	8.008	15.738	4.78	5	19.84	4.412	10.208	5.074	11.786	5.204	5.142	7.072	8.904
				4.79	8	2.334	13.868	6.626		9.458	5.776	5.594	8.712	6	8.582							4.702	2.666	4.55	5.606	9.61	5.402	5.536	5.814	3.9	5.074	29.338	12.416	6.494	8.542	3
				4.238	4	9.204	6.562	3		5.872	17.958	2.666	3	6.722	26.436							4.974	2.666	6.326	9.778	10.712	17.342	7.916	5.2	4.382	3.9	8.264	7.406	6.792	4.466	4.396
				10.022	4	9.61	6.666	18.436		7.08	5.914	7.982	16.124	6.304	6.326							9.006	58.8	3	5.566	19.416	9.61	5.674	5.2	4	3.9	4.504	4.5	6.27	6	6.248
				6.222	2.882	2.534	2.666	2.666		14.162	5.192	7.576	4	11.296	6							5.78	41.482	2.4	6.246	22.51	7.204	4	5.2	7.006	3.25	5.488	4	6.886	6	5.074
				7.782	4.8	16.174	4	3.59		3.388	3.334	10.35	6.664	5.02	4							6.178	3.6	5.78	10.018	2.666	4.224	5.938	16.764	6.304	3.9	17.342	18.756	6.066	3.526	5.306
				6	4.082	6.602	2.666	12.506		3.33	9.318	18.092	3	2.666	2.666							4.5	4	7.058	9.016	15.524	8.36	4	8.484	7.406	5.2	6.136	4.466	7.548	12	6.098
				9.53	11.814	5.5	5.334	6.018		4.696	5.728	5.124	5	4	5.286							6.616	4	3.474	5.32	27.336	4.562	12.182	4.034	2.666	3.25	5.788	3	5.2	9.592	11.476
				5	6.204	26.106	7.476	4		8.342	10.48	5.606	4	2.666	5.952							7.836	6.454	78.602	19	7.726	25.014	7.256	4.8	5.298	3.9	8.938	3.5	6.598	10.398	3.9
				13.896	33.142	6.604	12.812	7.604		5.704	4.286	6.076	3.874	4	13.93							9.476	5.544	11.262	9.204	2.666	7.222	12.156	3.232	5.198	6.848	4.666	4	13.672	15.17	13.244
				14.522	24.684	14.88	7.604	4.666		8.108	12.238	15.398	6.942	4	4.334							8.448	5.234	5.588	29.426	9.226	8.406	13.59	3	11.12	5.94	4.666	16.166	10.034	13.568	3
				14.23	4.224	17.026	19.786	11.552		5.402	2.444	6.938	4.618	2.666	8.706							9.252	9.968	4.5	7	30.364	4	22.09	21.872	20.96	6.614	5.572	11.79	8.204	6.318	4.204
				17.852	5.204	15.044	3	6		4.31	5.374	3.6	3.268	4	8.406							4.128	6.46	6.162	6.244	4.058	4	7.232	4.364	3.102	4	4.838	19.274	4.204	11.252	12.35
				4	8	7.604	3.602	5.334		25.628	6.16	7.204	3	6	5.204							6.54	29.878	6.162	6.204	4.888	3	9.428	3.602	12.45	6.136	5.682	10.678	9.406	6.442	9.988
				7.686	4	10.9	5.754	4.074		6.266	8	7.304	7.204	4	4							8.716	4.992	8.146	24.86	4.622	6.67	4.264	3	7.848	6.136	4	5.954	3.334	6	4.804
				4.926	11.654	9	7.74	2.666		4	5.914	5.204	3	5.272	9.816							11.532	6.956	3.9	32.436	4.204	8.394	6.418	30.482	4.186	4	5.918	12.512	3.056	6.35	5.468
				9.144	6.116	26.792	11.166	12.12		7.552	5.928	4	14.456	4	6.5							7.346	3.24	6.248	9.61	23.24	3.5	4.462	2.4	9.47	6.802	8.608	4.642	13.816	7.422	5.536
				4.178	3	16.364	8.468	6.602		11.72	5.928	4	6.102	5.952	4							7.488	9.026	7.422	18.076	5.754	6.266	4.804	6.032	3.136	14.578	6.672	4	2.666	6.248	7.452
				11.324	3.136	5.796	6.204	8.212		4.846	3.386	4	7.3	5.594	19.8							4.748	7.856	8.008	13.858	3.964	5.782	4	7.464	4.35	6.148	13.008	4	4.802	8.384	4.238
				15.138	20.87	6.87	3.818	14.482		4.496	6.464	7.188	9.68	4	6.394							9.1	2.5	4.538	8.204	5.542	4	10.712	2.4	4	6.96	3.624	7.77	4	5.074	6.938
				6.286	10.894	5.27		3.334		7.62	5.504	5.178	5.664	3	11.638							4.638	23.158	2.8	10.366	3	13.2	3	4	4	4.258	6.148	5	3.602	7.324	5.604
				5.442	10.182	11.562		24.1		6	5.334	13.03	3.334	5.204	13.78							7.458	9.672	3.466	3	4	34.478	10.182	6.418	4	6.278	5.814	3	9.448	5.044	2.858
					8.762	4		2.5		18.086	4.948	3	4	8	16.01							8.834	9.946	5.646	47.806	8.406	15.412	4.782	6.304	4	5.006	7	5.2	3.472	8.406	17.18
					4	4		4.888		6	5.11	4	4	6	2.666							8.676	3.64	5.074	3	3	40.62	5	9.686	5.2	4.984	3.888	3.422	6.204	7.406	7.804
					5.6	10.076		8.762		4	4.22	5.928	4	5	9.286							4.666	9.722	3.9	11	2.666	28.134	3	36.984	5.074	9.406	9.988	4.672	3.466	8.132	7.698
					6.938	3.682		8.428		6	12.07	3.334	6.98	21.89	4							6	15.602	5.868	32.05	3	4.49	4	11.494	3.9	9.61	4.578	4.424	3.972	10.334	7.78
					6	9.21		5.698		13.118	4.468	4	6.034	5.836	7.204							6	29.18	6.95	4.85	3	6.794	10.326	13.512	6.248	4	6.466	5.602	5.598	3	13.17
					10	12.274				14.606	4.358	4	10.246	3.334	4							6.938	28.26	3.334	26.568	6.718	6.576	29.044	4.102	7.422	9.61	6.248	20.414	5.01	4.784	8.98
					8	6				4.922	4.992	4.934	7.33	9.196	3							6.212	3.488	2.666	7.12	5.136	4.204	3.466	5.23	5.2	4	5.074	16.53	10.922	8.542	4.684
					7.748	4.4				5.952	6.948	3.154	5.202	6.522	2.4							7.072	6.142	3.894	7.524	5.204	5.356	5.404	12.638	8.084	5.698	5.178	4.802	7.424	4.528	8.456
					13.954	3				7.174	5.802	3.6	4.5	4.602	4							10	3.25	60.958	3.86	6.312	4.204	3	4.25	6	7.99	5.724	5.334	5.594	6.348	5.2
					3	4				5.286	6	6.482	6	3	3.602							9.714	56.178	2.666	6.994	10.406	6.374	2.686	6.184	4.802	6	5.126	3.9	4	4.208	5.2
					8.16	11.372				13.316	10.722	3.972	4	7.902	5.204							8.666	9.61	12.1	7.12	4	3.602	2.5	4.424	9.762	4	5.596	3.9	6.804	4.314	7.118
					7.322	10.354				8.432	4.882	8.602	3	8.534	5							4	51.644	70.214	42.96	4	4.204	4.3	6.462	3.334	10.132	7.422	5.074	8.37	4.324	5.184
					3.652	15.42				3.334	5.514	10.036	3	5.93	4							4	10.886	6.312	3.76	3	10.334	2.94	6.752	3	6.8	8.064	8.71	5.266	5.562	7.8
					4.308	6.504				8	6	6.394	3	9.356	4							3.334	13.194	3.136	14.184	4.61	5.378	4	4.998	2.7	4.802	5.074	7.406	12.872	13.478	8.712
					14.546	14.584				4.136	2.666	3.714	12.084	7.412	3							6.29	12.044	7.684	13.284	9.692	4	10.564	4.658	2.212	7.474	5.334	9.418	4.228	6.038	4.802
					19.218	29.994				6.064	3	4.688	14.104	4	4.918							5.316	4	5.02	5.738	3.012	4	7.916	3	5.736	2.666	3.334	4.204	4	6.856	6
					15.644	14.522				7.406	7.568	2.666	3.334	6	3							4	4.16	5	10.836	9.322	6.366	4.518	7.71	9.076	3.2	6.926	3.602	4	8.406	6.906
					3	9.148				5	5.464	8.344	3.5	5.604	4							7.132	5.698	6	3.142	8.68	6.938	6.802	7.77	4.976	4.58	7.316	9.61	4	6.304	9.61
					9.61	6.27				7.356	5.928	9.29	11.442	7.204	9.888							7.398	5.698	3	6.92	6.248	9.61	5.604	4.102	12.68	18.592	5.086	8.646	16.816	4	6
					12.886	4				4.05	4	3.724	3	4.602	17.628							8.464	7.48	32.176	4.666	3.9	7.304	4.666	6.204	8.008	8.658	4.27	5.204	12.89	4	5.468
					10.488	6				7.392	7.392	12.116	2.666	3	10.114							10.24	3	24.462	4.062	3.9	3	4.402	3	4.696	7.696	11.364	6.706	21.762	4.698	9.61
					7.688	4.252				9.574	9.628	5	5.916	3	2.8							9.51	3	24.462	74.778	3.356	4	4.132	3	13.432	5.798	6.262	4.424	3.5	4	3
					5	9.836				3.786	6.352	5.546	19.658	4	2.8							6.494	3	14.12	15.018	5.41	4	9.96	5.102	5.604	6.914	4.148	3.836	5.212	4	8.404
					11.94	4				8.09	3.732	9.552	24.86	4	3.682							8.344	3	12.416	57.9	5.2	4	7.204	4	8.56	4.286	3.102	4.874	4	10.844	7.316
					4.568	8.558				4.618	4	4	4	4	3.604							5.282	3	5	8.718	4.63	8.22	5	4	5.096	5.454	4.004	18.564	5	6.494	7.516
					8.088	7.042				5.254	4	3	2.5	5.28	2.666							4.826	3	6.124	5.872	6.854	8.768	9.61	3.7	10.706	3.092	4.424	6.7	8.554	3.576	8.936
					3.334	12.212				3	3	3	6.138	4	10.068							4.924	3	4	44.62	5.2	8.868	3	4	5.334	4.768	5.83	13.088	8.406	5.468	4
					2.458	11.078				4.334	4	32.378	5	6.928	5							3.334	3	3	4.974	6.446	6.248	7.204	3	7.118	3.22	3.566	3.282	5.604	8.328	15.632
					24.67	3.334				3.402	5.316	17.57	4	8.97	4.082							10.8	3	3	5.032	2.8	5.074	3.526	5.46	5.814	15.552	4.292	7.028	4	9.48	11.678
					8.582	6.228				11.422	7.074	5.468	6	4.232	7.04							5.334	3	3	4.8	4.704	5.004	6.398	5.836	4.464	6.428	9.184	7.688	6.328	4	5.36
					3.5	5.32				7.058	3.826	7.124	3.334	13.578	6.482							2.666	3	3	5.636	6	8.208	12.092	8.096	4.464	6.226	3.696	5.9	4.99	3.25	4.462
					5	8.614				12.436	5.742	7.984	8.204	13.482	4.622							11.334	6.644	3	5.97	2.8	4.774	5.318	4	5.204	4	19.69	4.666	12.228	7.548	3.258
					3.5	4				13.21	5.73	7.344	2.666	5.172	9.898							10.05	5	4	4	8.008	5.99	4.132	21.286	5.204	12.812	5.2	4.562	9.878	4.314	4.606
					2.8	4.688				19.774	5.428	4	3	5.508	3.428							10.988	14.204	3	23.086	5.204	41.466	7.776	5.092	7	3.602	8.19	3.334	4.788	5.88	6.154
					7.27					8	5.526	18.948	4	4	8.918							4.4	7.196	3	25.614	4.948	16.378	8.242	7.474	8.982	7.204	6.028	5.5	4.812	5.032	15.036
					5.258					24.71	2.958	11.274	2.99	9.122	7.844							4	13.5	3	31.724	14.194	9.264	24.746	8.81	5.418	6.606	6.598	6.732	5.074	4.706	4
					2.858					4	6.066	2.666	6	16.172	8.306							4	13.506	3	22.506	2.802	3.85	4.618	5.378	6.906	4.4	7.548	8.716	5.2	5.074	4
					10.73					7.406	3.334	14.612	8.878	4.666	8.036							4	18.134	3	17.684	13.474	5.048	14.878	4	7.204	7.406	10.4	13.436	5.032	6.248	3.556
					7.766					7.406	4.53	6.562	8.29	5.334	6.134							4	7.28	4	17.096	5.87	3.2	5.506	4	3.158	7.204	15.232	4.514	5.758	5.124	9.392
					18.68					11.52	10.672	3	3.102	5.924	8.406							6.046	5.46	3	23.658	6.214	1.866	5.102	3	16.474	3.5	24.684	6.802	5.2	4.99	11.222
					6					14.292	4.372	7.204	3.5	9.204	3.142							8.138	4.25	3	3.604	4.038	5.76	5.204	5.204	6.912	3	6.75	5.158	5.88	5.01	3.6
					4.562					12.406	4.602	6	10.336	5.284	6.846							4.878	5.246	17.518	8.42	5	4.628	4.424	3	5.76	4	3.786	3.334	7.742	5.074	6.204
					6.136					4.392	6.784	5.204	3.334	7.558	4.344							5.858	3.466	12.04	6.826	11.622	5.814	8.804	6.204	5.566	10	6.358	6.27	4.998	5.2	8.406
					5					3	3.22	5.204	4	2.5	4.784							5.468	7.428	33.218	4	15.766	6.488	5.2	4	2.534	6.254	4.802	6.27	6.568	5.2	4
					5					6	2.5	6.204	2.666	9.382	5.952							7.338	7.072	4.99	4	3	8.288	8.154	2.5	6.248	5.282	4.802	6.232	3.9	5.2	6.248
					7.072					4	5.75	5	3	9.82	7.41							6.694	34.808	8.738	7.072	28.666	24.568	8.042	4	5.272	8.358	7.072	2.666	3.9	5.2	7.422
					4					6.418	24.624	7.474	10.006	10.994	12.324							7.336	3.334	25.774	5.514	8.68	7.072	7.106	4	3.9	10.272	4	7.252	8.774	4.06	8.446
					4.856					7.632	8.406	4	3.386	9.904	6.878							8.924	2.666	3.2	6.162	19.454	5.346	8.406	2.134	7.208	5.914	5.204	5.966	4	6.304	6.248
					4.926					6.968	14.48	3.772	3.714	4	5.5							7.33	2.666	6.866	4	4.696	3.66	4	4.058	12.102	5.604	3.334	4	5.938	3.5	3.9
					4.102					7.124	8	5.594	3.692	6	4							3.466	2.666	6.382	4	4.264	4.528	4	4.762	6.106	5.918	4.698	6.816	7.206	15.99	3.9
					5					5.76	6.108	43.488	4.45	10.198	10.578							5.916	2.666	29.044	3.714	3	5.2	5.468	2.26	6.162	4	8.932	4.804	7.406	4	6.248
					4					4.562	4	8.474	9.008	16.696	5.846							9.046	2.666	5.474	45.648	3	2.666	7.748	6.204	4	9.336	27.1	5.766	4	4	8.354
					4					4.952	2.858	8.162	11.982	8.406	6.204							4.704	6.32	13.884	12.358	8.746	8.508	5.484	8.414	4.65	12.32	4.922	4.528	8.642	5.362	3.466
					4					7.392	6	2.5	6.438	3.81	6							9.714	6.486	5.814	5.63	3	6.802	8.088	5.048	7.688	11.35	10.936	3.9	7.236	5.362	5.032
					13.424					3	4.276	6.288	9.252	12	4.776							4.082	41.05	3.25	7.406	6.65	7.072	7.45	4.198	6.004	8.988	5.56	5.134	30.186	3.48	5.814
					7.382					5.104	6	5.736	27.282	6.136	7.17							5	5.704	3.9	23.818	3.836	2.134	8.482	3.85	4.63	17.852	3.136	5.814	21.812	6.11	6.398
					11.734					4.438	2.334	15.918	10.486	2.8	4.802							3.598	7.304	16.038	7.906	12.466	5.926	2.666	6.248	12.812	20.044	9.024	5.2	5.1	7.74	5.846
					8.224					6.328	3.642	13.242	7.682	4	5							4.792	3	5.604	59.252	3.68	6.204	9.076	3.466	4	8.968	5.944	5.2	3.908	29.538	6.31
					4.058					4.53	4.326	6.812	8	4.248	6							2.58	12.19	12.406	9.928	14.678	8.98	9.148	6.346	4.118	6.062	7.03	6.248	12.11	9.062	5.01
					3.87					7.252	6.682	14.074	6.436	5.154	3.878							3.2	5.856	10.644	3.224	50.902	39.824	4.652	3.836	3.334	2.768	4	3.9	6.822	5.53	4.424
					7.842					10.804	5.516	22.432	13.874	5.708	2.8							6.66	8.672	15.358	2.4	5	6.608	3.604	6.974	15.914	4	4	7.422	6.666	5.032	4.666
					7.026					5.604	4.556	4.37	5.11	5	5.428							10.894	6.748	13.234	2.4	10.686	4.946	4.998	5.074	5.276	4	10.734	5.074	3.334	8.276	3.87
					14.622					3.334	5.464	6.204	4	3								8.162	33.896	6.372	11.656	4	3	5.362	5.01	6.206	7.158	8.7	7.296	7.398	15.926	4.684
					30.026					6.938	6.832	3	7.092	9.628								5.66	4.35	4	4.91	4.902	5.204	4.802	5.2	11.622	4.974	7.406	3.9	15.008	4.804	7.314
					2.974					4.46	6.604	8	3.682	7.948								8	4.478	7.604	11.108	6.598	4	5.334	5.2	5.436	4	8.406	3.9	12.228	6.188	6
					4					5.604	4.986	5.602	4	4.846								12.06	4.004	7.958	6.598	4.226	6.784	4	5.602	3.468	3	3	5.27	6.298	5.674	4
					8.964					4.838	5.468	6	3.896	5.286								10.842	7.204	29.85	4.25	11.876	8.394	4.422	3.9	7.09	4.67	3	7.276	6.938	4.128	9.61
					12.472					5.264	6	4.4	6	6.238								6.204	5.114	4	4.25	5.824	6.304	3.994	8.688	8.542	4	3	7.26	5.746	3.538	4.224
					4.4					27.042	3.068	4	3	4.666								5	5.844	5.362	4	4	9.466	15.434	3.468	4.666	3.836	2.666	4.148	12.446	3.63	3
					2.924					11.274	2.666	3	5.464	10.794								10.204	13.484	5.504	3	4	8.008	6.28	9.026	5.334	5.01	4.52	17.788	8.01	6.248	4.804
					14.264					3.602	4.31	2.666	5.334	5.654								8.356	14.816	6.726	6.082	5.334	11.424	3.704	3.87	7.74	4.598	4.8	5.362	5.13	6.112	6.132
					8.13					2.666	11.858	5.504	3.85	5.576								3	12.27	9.334	6.356	8.236	5.276	11.174	7.034	3.2	4.098	4.05	4.28	5.596	5.604	2.4
					4					4.728	4	6.844	4.89	12.268								5.824	4.31	4	5.204	8.08	8.23	11.77	2.666	4	5.702	6.21	5.01	4.998	6.136	3
					7.528					7.444	5.518	6.946	7.228	5.452								5.776	28.052	5.334	4	8.542	4.962	5.204	4.198	6.27	5.392	6.248	4.602	4	3.334	3
					6.802					7.272	3.2	4.31	5.658	4.714								5.894	38.874	4.8	5	12.406	6.642	3.232	6.776	4	4.804	6.842	5.686	5	5.528	9.934
					3.868					5.992	4.742	3	18.348	4.554								11.65	15.438	13.37	5.38	7.604	4.418	3.542	6.204	13.044	6.376	8.234	6.204	5.092	6.198	3.5
					7.09					4.648	3.98	4	6.746	6.556								9.264	4.694	3.334	3	4	13.86	8.406	7.406	5.218	7.862	6.282	5	6.132	10.904	5.704
					6					12.812	26.2	4	11.358	14.166								11.2	6.184	6.064	7	3.334	6.924	4	6.356	3.85	5.032	4.99	3	5.204	10.166	10.686
					3.122					8.744	5.758	6.262	5.996	14.244								11.2	8.482	5.132	3	4	5.082	15.742	5.204	4.562	6.598	4.556	9.368	12.746	4.534	8.674
					5.008					6	5.404	6.16	3	6								7.28	5.772	3.334	3	8	4.85	20.732	7.26	4.528	8.008	6.27	8.672	6.858	4.884	8.372
					3.57					4.768	14.744	14.062	6.704	3								6.794	2.134	28.332	4	10	7.968	7.238	2.882	12.586	5.204	7.74	20.924	15.796	4.466	5.204
					2.666					3.146	5	4	4	3								5.698	6.802	14.784	3	39.374	6.27	5	3.984	5.2	5.602	2.666	3.336	4.06	6.628	6.344
					6.52					2.666	4.434	9.678	3	5.382								4.698	10.36	3.316	3	6.136	7.072	6.204	4.49	5.2	3	14.74	6.478	4	5.444	8.406
					3					6.79	5.978	4.556	3	27.57								4	18.002	4	5.35	5.238	4.482	3.2	6.076	5.204	6.498	8.896	4.284	4.936	4	4.99
					5.14					10.092	8	4.966	2.8	5								5.356	39.574	5.204	28.062	6	5.394	22.686	5.602	6.204	3.424	4.858	5.12	8.008	4.288	4
					3.334					6	7.204	6.262	5.464	4.136								3	46.406	4.914	5.204	4	5.604	3.978	3.2	11.45	3.6	3.888	9.854	8.958	6.262	11.096
					4.068					9.856	4.666	5.102	6.464	5								11.388	6.806	6.18	3.278	7.986	8.542	9.59	2.7	10.826	4.802	7.092	4	8.844	15.598	4
					22.262					5.872	4.666	3	6.276	5.102								8	45.766	6.322	6.678	13.606	5.468	2.666	4.354	9.458	16.486	3	4	12.276	5.032	4.242
					4.136					10.246	3	6	8.51	5								7.052	6.74	4.06	17.122	14.81	5.258	7.604	3.2	10.276	3.468	6.036	4	9.428	7.548	5.18
					5.992					4.536	3.666	8.256	7.45	4.334								8.49	8.302	4	9.584	15	4	8.542	6.142	7.974	6.204	3.102	6.304	8.01	5.2	9.342
					3					10.902	5.928	5.136	13.528	2.666								10.4	22.298	4.666	3.068	5.096	7.398	7.274	5.204	4	5.762	5.96	6.204	7.022	6.598	12.174
					8.15					6.526	9.038	6.886	3.55	5.74								2.4	46.59	7.878	2.666	7.552	6.564	4.268	4.394	9.61	6.562	4.936	4	7.548	6.772	20.988
					5.87					5	4	21.072	17.102	9.856								13.6	8.542	4	2.666	4.182	39.63	6.804	2	3.334	3	5.28	5.602	6.712	7.768	8.644
					11.652					4.478	4.464	10	9.57	6.57								9.686	6.204	4	4	3.468	3.87	24.492	5.932	4.666	5.074	13.994	8	4.06	6.812	3.87
					23.832					4.696	8.094	6	4.5	6.464								3.334	5.204	4	2.666	4.136	10.076	3.78	4.666	4.67	5.074	7.74	6.172	14.434	4.25	12.724
					21.046					6.16	5.106	4.8	3	5.732								6.184	3	4	2.666	4	4	4.738	4.402	4.076	2.666	8.644	3	5.784	5.2	7.548
					4					8.51	16.528	6.666	3.334	8.102								4.466	4.5	4	2.8	5.666	8.306	4.452	7.898	8.296	4.156	4.666	3.466	5.914	5.2	7.548
					12.406					9.918	4.922	4	3.142	6.148								8.064	3	2.666	18.066	2.666	3.826	4.292	4.222	5.102	4.598	4.932	5.814	6.346	5.246	6.402
					5.656					4.952	3.334	4.772	4	4.58								3.362	4	2.666	8.958	7.136	4.244	2.858	6.064	9.472	11.984	5.98	6.448	8.234	4.544	7.53
					8.234					4.372	6.482	10.128	6.408	5.4								9.766	9.294	37.478	28.138	7.67	8.56	6.13	4	3.9	7.528	4	4.76	5.864	12.5	5.598
					13.548					4.21	3.5	8.928	3	6.644								7.7	4	6.952	39.59	4.178	5.156	4.114	5.598	2.4	5.276	7.688	5.074	5.204	5.204	6.27
					4.5					7.204	2.5	4	5.556	3								8.998	11.194	5.032	5.08	4	8.42	3.554	15.978	5.128	8.542	5.286	5.074	8.406	5.204	7.422
					7.204					8	4	9.856	12.334	17.848								6.304	50.088	1.92	6.204	4.5	2.698	7.44	14.384	4.19	8.776	4	5.074	3	7.558	12.27
					17.764					12.82	3.908	4.244	12.712	4.33								7.714	8.676	5.666	3.362	4	4.508	3.2	13.366	10.106	6	4.63	7.422	5.204	10.334	3.25
					8.558					6.66	10.588	5.472	10.726	10.42								2.5	8.972	4.212	7.358	3.85	4	5	13.57	6.26	5.334	2.666	5.074	4.082	5.102	5.074
					4					5	15.55	3.692	17.354	3								3.218	11.072	3.2	4.8	10.852	12.04	5.536	3.87	9.434	5.162	4	4	5.548	4.624	4.528
					4					8.608	5.594	5.448	10.354	3								4.304	10.544	2.4	10.364	3.846	2.666	6.338	8.306	4.25	5.334	4.85	3.836	8.874	6.63	3.9
					4					7.392	3.454	3.334	7.004	3								4.8	8.008	29.828	21.514	3	5.958	5.204	2.666	3	5.518	4.694	6.93	3.606	4.918	5.01
					8.406					6.07	4	3	10.782	4.788								5.552	17.876	5.31	5.954	7.536	7.864	7.338	4	7.072	8.618	4.478	12.802	5.348	4	3.9
					9.61					7.392	5	6.204	20.938	3.426								5.786	5.688	4.208	6.258	4.3	8.542	7.27	6.416	6.136	6.62	5.382	8.542	3.402	5.334	5.2
					4					4.196	3	8.406	6.666	21.28								5.468	9.432	20.974	6.42	3.232	4	3	7.606	9.61	4.838	4.81	21.066	16.084	10.572	9.528
					4					3.334	5.142	11.896	3.546	16.492								9.682	6.124	10.696	7.28	5.844	2.666	4	4	4.704	13.554	3.816	5.772	6.516	8.644	4
					3.58					6.418	3.572	4.986	8.382	6.938								11.302	12.726	4.256	5.34	3.816	4	7.866	4	8.406	24.16	5.032	14.588	3	6.248	6.304
					6.326					6.7	4.464	15.584	5.258	4								8.594	7.214	6.804	3	3.55	4	3.334	4	5.366	4	6.248	5.128	4.238	5.074	3.546
					21.422					6.05	6.968	3.334	4	4								4.542	5.334	3.542	9.204	4.514	4	9.452	4	3.334	5.082	6.248	5.2	9.862	4.06	3.602
					3.6					7.018	3	4.136	5.258	8.788								6.73	5.518	38.524	6	20.732	4	10.332	6.028	2.5	7.212	6.698	5.468	7	6.248	3.122
					18.718					6.54	3	5.286	7.984	5.16								9.26	6.398	6.248	10.99	2.4	4.954	9.214	2.4	5.862	3.65	10.216	5.2	5.204	3.9	3
					4					5.016	2.5	4	5.714	6.136								7.422	4	8.68	20	4	2.56	6	3.2	4	7.432	4.424	8.548	8.768	7.422	7.936
					6.128					5.75	18.348	2.4	5.51	3.334								3.9	31.28	6.248	9.834	5	5.368	3.742	2.4	5.102	11.452	5.134	5.032	4.998	5.394	7.204
					7.698					4.644	3.488	10.968	4.874	4								9.706	17.246	5.074	6.978	6.61	6.028	9.738	4.428	9.8	6	5.814	5.072	4.25	7.422	4.068
					10.276					3	14.786	7.054	7.84	4.06								3.9	18.188	6.89	7.688	6.252	6.804	7.486	4	8.59	5.598	5.2	4.136	6.122	6.248	4.998
					3.686					8.194	15.564	8.538	3	4.976								3.9	62.254	17.794	7.458	3	11.946	3.188	6.82	4.698	6	6.598	5.546	3.666	3.12	7.35
					34.356					5.888	4.27	5.354	6.604	4.976								10.888	6.036	5.938	10.936	3	3.266	7.734	8.182	4	5.244	3	13.094	3.068	14.556	7.468
					20.03					3.6	6	5.132	5.232	5.396								5.032	4.27	5.074	11.544	3	6.204	4.49	2.666	3	3.25	5.204	15.35	8.542	14.036	3.468
					4.496					4	45.056	4.75	4	5.594								20.464	3.536	25.78	7.248	3	6.204	4.952	4.876	9.336	4.802	4.49	5.01	7.042	3.466	3.468
					6.378					5.342	3.778	23.12	8.406	7.056								5.074	5.936	52.55	12.474	3	9.61	9.61	3.146	12.33	3.354	4.804	7.214	4.598	5.814	8
					3					7.406	4	8.762	3	4.994								3.836	9.452	16.496	12.122	4.598	28.256	6.794	6.248	9.202	4.5	5	9.872	5.438	7.74	4.352
					14.96					7.406	6.262	38.438	4.548	4.668								3.466	4	9.34	10.204	3.948	19.218	3	6.574	6.846	6.204	7.406	10.606	5.488	6.608	4.954
					11.504					4.542	6.262	6	5.334	4.33								4.512	4.238	5.942	15.268	5.258	8.592	5.49	7.422	4.804	8.406	3	7.638	8.406	7.906	8.084
					21.824					4.352	5.286	5.204	2.666	3.056								4.998	7.474	4.16	8.746	4.802	5.156	3.334	6.248	3.846	9	4.05	16.352	5.776	8.008	7.204
					7.844					3	4.402	5.356	4.31	12.5								5.758	4	4.204	5.698	17.334	4.804	3	6.194	18.722	23.932	4.05	6	3.706	3	10.572
					4.688					4	4.102	6.096	4.458	5.828								6.598	11.344	5.092	5.474	6.802	3	4	8.204	10.624	3.888	4.05	4.606	11.882	3	3.688
					5.762					4	3	4	4.5	3								5.2	2.666	3.602	7.636	3.714	6.362	5.334	6.698	8.086	4.754	6.442	4.754	8.008	4	4.602
					4					4.3	6.512	10.794	3	8								5.2	3	3	7.346	3.8	5.148	4.8	6	6.006	14.234	7.964	2.4	3.244	4.198	5.814
					4					5.668	31.454	5.6	7.634	5								6.928	4	3	5.698	3.142	39.562	2.4	3	4	13.934	5.454	5.8	2.8	3.85	5.814
					15.466					4.744	6.204	4	19.71	2.8								5.2	3	3	4	3.912	5.604	11.01	7.006	5.102	4.136	6.254	5.896	5.946	7.196	5.81
					3.334					8.116	7	4.152	4.33	3								3.9	3	3	22.164	4.904	4.24	7.398	11.01	5	5.01	15.464	4	5.97	5	19.334
					5.874					3.334	4.4	3.666	3.704	4.586								9.728	2.666	3	7.498	4.528	4.466	7.492	8.406	4	5.814	8.53	4.514	6.82	4	7.058
					3.334					6.39	5	4	5.508	8.412								10.616	4	4	15.98	4.528	3.334	6.712	7.406	3.504	7.422	4.482	5.074	5.346	22.422	3.292
					2.948					5.928	3	4	5.704	4								10.616	3	3	13.816	5.204	8.542	6.506	5.746	3.154	6.248	3.84	7.422	7.072	5.388	3.9
					8.158					4	4.464	2.666	5	5.31								3	3	3	8.346	3	2.666	2.674	3	3.816	3.9	8.23	7.422	5.198	3.102	4.998
					8.552					5	3.536	2.666	3	3.72								14.938	3	3	4.204	3.5	2.666	4.734	5.434	4.532	8.008	8.642	9.472	6.092	7.29	6.96
					29.916					7.588	4	3.83	8.204	2.666								4	3	4.604	5.68	6.064	3.334	5.096	3.334	7.606	3.85	2.802	6.568	5.302	6.866	7.218
					2.8					7.382	5.468	11.896	9.406	2.666								3	3	6.938	4.804	5.512	2.666	6.426	5.768	3.85	6.812	2.89	5.074	4.666	3.402	5.102
					4					7.588	4.802	13.13	6	3.714								10	3	5.468	4.052	5.102	6.904	4.82	4.466	5.226	5.01	4.25	5.074	4	8.804	7.406
					5					6.57	5.25	5.262	4	4.666								5	7.304	14.164	5.742	7.688	6.522	8.644	4.99	6.802	5.2	4.25	3.9	22.444	9.988	6.906
					11.724					4	3.642	6.866	5.334	5								5.312	13.716	6.184	4	4.082	7.204	7.04	4.898	4.598	3.038	7.336	3.9	6.172	8.882	4
					16.71					4	20.744	5.366	2.334	9.822								11.162	3	4.466	2.666	2.8	8.008	7.04	5.78	3.9	2.666	12.316	7.422	4.822	2.4	6.096
					12.88					4	7.566	6.518	10	3.6								5.582	3	5.552	2.666	4	6.748	7.446	5.102	5.074	7.422	7.74	5.074	3.334	7.576	3.78
					4					3.276	5.696	14.856	4	22.46								7.906	6	8.456	4	2.4	3.546	28.818	3	3.9	7.742	7.74	3	4.666	3	4
					3					8.596	2.666	5.102	4	6.952								7.526	5.204	4.326	4	9.76	15.162	16.154	7.906	5.074	3.928	9.432	5.548	5.01	5.204	4.698
					7.338					10.658	5.136	2.5	4.602	4.988								6.49	4	6.136	4	5.79	8.114	4.904	6.102	5.418	4.498	7.928	4.598	4.942	7	6.488
					9.99					5	7.562	5.08	9.48	12.794								6.204	4	2.666	4.666	4.286	4.484	3.468	4.05	5.2	6.08	8.406	7.204	5.074	9.61	24.502
										23.132	6.204	2.666	4.782	16.436								12	4	2.666	2.666	5.598	2.4	4.518	2.4	7.238	4.84	3	7.406	7.422	7.37	23.062
										17.246	5.204	3.334	4	4.888								5.57	4	4.666	6.57	8.064	5.69	18.82	9.896	9.896	6.204	4	6.816	7.742	4.528	18.938
										4	5.402	6.482	4	8.658								5	3	2.666	28.828	6.248	6.042	3	7.548	5.2	2.8	5.548	2.882	5.074	4.528	11.838
										12.412	8.542	7	7.392	8.37								5	21.126	3.816	3.334	5.596	6.248	5.204	6.126	9.61	7.474	4.412	3	6.248	4.032	8.672
										6.856	3.334	16.506	4.794	2.8								5.926	12.098	30.094	5.976	11.194	8.572	3	5.07	3	8.406	13.732	5.032	5.2	6.488	5.754
										8.644	3.602	19.002	6.074	11.164								7.142	28.538	13.702	3.334	7.74	6.248	7.018	3.466	4.882	6	11.084	6.598	6.154	5.124	6.102
										7.776	4	3	5.678	3.602								4	2.4	6.216	4	6.56	5.074	5.45	8.506	5.374	7.406	9.902	3.466	5.01	12.328	8.35
										4.618	4.062	3	3.538	3								5.938	22.864	10.024	3.836	8.776	6.248	4.482	6.47	11.456	8.204	6.244	5.032	7.474	3.37	5.092
										10.8	4	3.732	5.074	3								5.068	5.2	6.204	6.346	4	5.974	4	4.486	5.208	7.53	5.32	3.5	4.632	9.884	4.204
										4	3.964	7.406	6.204	4								4.5	5.2	6.602	20.642	5.454	5.032	6.052	20.596	4.886	4	13.118	4.016	8.454	5.316	8.692
										7	6.74	5.07	5.2	12								3.5	4.648	5.638	9.22	4	5.2	4.06	7.458	7.126	19.182	3.602	5.01	3	5.946	2.5
										8.558	6.016	5.736	4.47	4.666								4	6.812	26.656	5.408	3	7.422	8.058	5.598	6.956	5.87	4.204	4	4.544	6.266	21.548
										5.356	9.944	34.398	4.24	5.102								7.938	7.8	9.488	7.498	2.5	4.228	6.826	4	9.022	4	9.61	5.468	5.544	4.538	5.204
										8.346	3	7.42	3.362	8								3	7.346	13.724	4.14	42	5.802	6.416	5	9.292	5.102	5.664	6.612	8.204	5.598	3
										4.372	4	5.636	5.604	2.8								10.282	6.598	6.352	12.962	6.27	4.5	6.698	3	5.5	3	4.804	5.004	4.49	4.528	4
										6.966	4	15.504	6	3.2								6.776	5.032	4.602	5.772	7.578	4	8.01	2.5	6.338	4.232	3.704	12.062	5.092	4.25	4
										3.964	7.318	4.06	4	4								5	6.484	7.822	7.284	3	15.466	13.3	7.406	4.068	29.856	9.61	5.172	16.104	6.598	8.868
										11.658	5.814	3.726	4	3								3	29.298	12.884	15.196	4	25	13.898	6.204	16.312	26.686	14.018	6.496	3	7.21	3.642
										5.36	5.364	6.802	6	4								4	3.47	4.482	4.62	3	5.204	5.868	7.114	7.766	3	4	4.738	6.186	5.06	8.178
										6.48	4	4.666	8.094	7.27								6.55	5.936	7.494	7.198	4	6.802	5.614	4	4.832	4	8.542	4.264	5.868	22.266	6.598
										14.69	4.286	8.406	2.666	7.108								11.428	5.032	4.942	4.24	4.698	7.524	5.944	4	13.25	6.234	7.208	5.364	7.776	5.258	13.118
										5.67	4.492	4	3.176	5.928								7.256	5.536	4.316	26.41	4	7.406	4	3.5	12	5.56	5.754	3	7.304	5.468	5.2
										6	4	4.666	4	6.318								5.878	10.31	4.314	3.5	7.578	3	4	9.406	4.562	5.85	4.792	5.102	6.13	6.248	5.2
										4.666	4.852	5.776	4.666	6.668								12.946	14.912	5.802	8.364	44.052	5	4	15.99	6	7.684	10.496	5.102	5.032	5.074	16.598
										6.938	3.786	2.882	4.648	4.328								12	2.8	35.528	2.5	12.086	2.4	4	8.542	13.214	6.204	3.03	3.5	5.814	5.282	2.5
										6	3.602	6.374	7.268	4.876								4.878	32.708	16.838	3.356	5.58	8.406	5.926	7.42	4	4.35	9.784	4	20.854	4	5.238
										6.938	3.5	11.27	5.688	13.822								4.878	9.244	14.604	5.24	3.602	16.652	10.066	5	5.362	3	6.184	4	3.536	5.204	6.136
										3.882	4	6	6	4								4	4	3.496	6.736	11.888	7.112	4.802	5.198	7.336	7.406	9.028	6.812	8.946	3.53	4
										3.334	4.714	6.136	4.342	3.2								4	3.282	6.184	5.83	6.342	7.27	8.542	5.968	5.25	5.204	3.602	10.004	9.792	6.79	4.322
										6	4	4.062	8.428	5.95								12.5	4.42	7.174	51.818	2.934	7.208	5.238	6.398	7.924	5	3.61	4	5.394	3.15	8.98
										5.326	7.334	5.616	3.714	5.928								15	3.44	4	44.024	3	6.27	4.16	3.232	12.27	4	5.074	5.934	4.64	4.138	5
										6	11.722	11.728	19.218	4.666								6.668	2.5	6	3.258	4	7.906	12.076	4	17.644	4	7.072	5.598	15.206	10.822	3.654
										9.856	4.194	3	12.742	4.734								4	7.168	5.602	2.666	5.246	4	7.19	4.246	4.568	2.58	8.542	3.9	4	4	4.698
										6.768	12.852	3	10.48	11.776								3.728	7.406	9.886	5.604	5.536	4	6.314	3.388	5.204	2.56	6.136	6.248	7.536	8.406	5
										7.854	4.4	6.928	3	4.92								3.536	3.102	7.458	7.538	4.102	9.406	19.626	3	5.204	4.06	13.842	3.25	6.856	4	9.406
										2.666	3.6	5.036	3	9.558								3.786	5.58	6	7.49	2.666	8.406	3.468	19.198	9.814	3.9	2.63	6.248	7.474	5.656	5.272
										6	8.388	5	5.252	3								10.882	10.844	7.482	4.058	3	9.61	3.362	17.174	8.794	5.65	3.468	5.2	4.136	4.562	3.9
										3.5	2.64	7.392	6	3								9.592	4.008	5.102	6.154	18.916	5.704	7.688	3.704	13.114	3.746	8.72	5.598	5.204	8.542	5.074
										4.704	3.176	3.976	4	4								15	4.648	6.792	8.436	8.604	5.204	14.488	3.602	11.29	2.458	5.802	4.99	4.704	7.196	6.248
										3.944	6.928	6.284	2.666	5								9.12	16.794	9.406	3.466	3.334	4.962	5.092	7.804	8.406	5.032	3.466	3.9	4	18.954	5.318
										5.196	5.928	3.334	5.334	4								3.894	6.372	9.558	6.184	2.5	3.5	8.542	4.204	4	5.032	4.25	3.9	16.394	8.486	38.142
										9.988	2.124	4.666	7.604	7.148								9.942	4.802	7.982	6.248	3	10.496	2.666	3.602	4	3.466	5.2	5.2	7.134	7.65	7.192
										11.98	5.158	3.232	2.852	4.384								6.284	2.666	6.704	5.2	4	4.408	6.544	3.602	2.416	2.4	4.764	5.2	13.944	12.812	9.86
										3	3	4.652	5.402	7.582								6.398	6.276	9.82	7.498	7.118	4.698	13.216	5.698	3.59	3.25	4.194	5.2	20.732	8.794	6.488
										3	3.708	9.684	5	6.102								7.398	4.462	6.334	5.296	5.854	4	5.898	9.61	4.198	5.536	6.598	5.2	6.138	2.666	5.032
										5	20.91	5.592	6	7.87								4	2.666	15	6	8.076	5.016	9.474	6	3.466	2.4	6.598	15.336	5.668	4.504	6.708
										6.928	5.28	11.354	3.988	5.05								4	2.666	68.42	20.258	3	4	7.388	7.006	5.814	2.4	6.812	4	5.542	40.908	6.774
										8.554	5.782	6.912	3.69	7.078								4	2.666	17.342	4	4.442	16.33	9.61	5.102	3	3.102	4.654	3.5	6.378	4	11.886
										15.366	7.844	9.43	10.5	12.352								4	2.666	4.194	9.394	6.806	6.242	8.324	3	4	2.8	9.896	4	3.602	5.834	8.542
										12.43	7.842	7.262	32.342	5.066								3	2.666	7.648	6	2.5	8.142	5.74	4	7.206	4.52	5.2	5.502	4.804	4.336	6.244
										9.55	12.844	4	16.362	4								3	7.742	6.136	6.95	3.334	6.314	4.204	4	4	4.528	6.938	4.078	4.388	3.342	6.29
										7.998	12.564	4	8.248	8.918								3	5.2	7.406	8.672	53.5	17.824	3	4	7.98	5.074	3.432	5.068	4.358	6.598	4
										5.196	3.128	4	6.938	5.142								3	3.9	3	10.338	8.542	4.204	3	9.406	5.204	7.79	9.406	4.734	3.2	5.032	4.952
										6.326	4	3	8.168	10.614								7.874	9.792	7.434	25.836	5.948	9.61	7.406	7.422	6.074	16.192	4	6.802	4	3.466	4
										10.134	4	4	4.434	9.578								7.88	5.398	6.926	3	6.37	3.602	4.99	2.2	5.938	5.604	35.042	13.932	4.312	9.61	8.652
										6.532	7.028	4	4	6								6.204	13.078	6.748	17.676	7.406	19.79	5.2	15.286	5.074	7.978	4.16	4.27	9.406	6.578	3.844
										4.39	8.048	8.4	13.55	10								4	5.074	14.246	5.844	9.224	11.314	5.2	3	9.088	3.836	8.672	6.564	9.61	7.398	8.542
										7.292	4.844	9.318	6.204	4								3.666	7.422	10.684	17.076	5.362	2.768	5.074	6.498	7.422	6	5.444	6.288	6.572	4	10.044
										4.736	4.44	7.91	3	6.402								3	5.568	15.078	16.38	20.354	2.934	4.552	2.25	4.804	6	8.346	5.032	4.92	4	3.334
										8.068	7.304	8.642	3	3.2								4	9.772	3	6.952	3	3.402	4.802	5.01	4.588	3	6.004	3.466	3	8.406	4
										16.186	3.972	6.026	5.468	8.406								4	6.672	3.334	16.75	3	8.89	5.334	2.666	5.69	7.688	3.682	9.61	34.232	7.422	4
										3.602	3.092	7.738	5	8								3	20.864	4	4.93	3	4	18.602	5.07	6.964	3.602	4.766	11.788	9.916	8.768	11.912
										7.204	2.5	5.464	5	6								4	5.38	4	38.67	7.204	4	2.666	7.406	4.424	4.86	3.136	8.974	4.736	3.9	7.18
										8	8.03	7.392	4	4.572								3	7.81	7.32	9.22	36.714	3	2.666	6.698	3.88	7.126	5.962	7.126	8.75	3.334	5.704
										4.5	5.932	4.378	4	2.4								4	7.406	13.29	5.92	4.938	4	5.554	3	4.598	5.004	10.426	5.6	8.178	2.666	10.286
										16.792	3.276	6.772	4	2.666								4	11.388	24.9	13.19	5.074	2.666	6.794	3.926	7.208	6.552	6.248	5.33	5.148	6.646	7.406
										6.27	5.854	6.116	8.204	4								4	11.9	25.502	15.27	3.12	2.666	8.008	5.298	7.132	18.172	9.04	8.128	5.2	13.298	9.61
										3	8.406	2.5	4	8								3.2	9.61	5.28	12.988	9.896	8.204	4.5	8.588	7.494	5.2	5.074	25.866	5.362	6.204	9.61
										7.348	6	18.998	9.034	10.06								2.4	3	4.804	10.868	3.836	7.204	5.204	8.902	6.598	11.622	3.9	7.422	4.152	3	7.044
										4.99	9.392	4	4	4.86								2.4	6.338	4.954	7.138	3.836	6.136	2.8	5.88	5.2	6.136	6.248	4.808	3.402	6.184	7.058
										8.102	3.4	2.932	6.928	4.572								6.588	3.844	6.794	10.946	3.806	12.22	17.632	17.718	5.2	8.542	6	3.9	9.65	4.25	6.078
										5.464	5.57	11.182	5.19	4.11								5.202	4	6.794	16.514	5.2	6.244	10.492	6.048	5.468	13.958	6.292	5.074	5.31	6.58	15.62
										5.064	5.334	9.488	4.586	4.42								10.822	5.776	3	8.542	4.142	6.27	6.064	6.804	11.308	6.27	4.882	7.246	6.476	3.536	4.666
										6	4.666	7.266	2.8	8.924								9.048	3	4	5.516	3.9	4	6.146	15.066	4	7.318	4.8	7.774	5.604	3.57	4
										3	7.642	4	4.238	12.572								11.48	3	4	4	11.774	3	6.04	6.672	6	30.932	4	11.378	4.06	5.986	4.136
										4	6.78	3	2.666	11.812								7.598	3	4	4	6.148	4	4.698	7.54	8.008	13.342	4.466	8	3.318	5.504	4.466
										7.174	3.964	17.69	5.286	5.248								11.714	3	4	6	10.44	5.94	7.604	3.136	5.204	11.516	4.56	8	4	6.136	8.696
										7.776	4.464	3	15.294	3.666								9.598	3	3	4	17.69	2.4	23.67	11.064	3	14.926	8.752	6.27	6.806	7.498	5.942
										4.064	10.074	4.994	11.754	33.454								4.666	4	3	23.954	7.072	4.53	7.014	3.31	4	5.204	17.752	4.882	7.606	5.938	10.906
										7.626	2.666	3.5	4.168	4.082								11.192	5.776	3	39.61	5.59	6.032	25.494	5.074	6.204	2.666	7.27	4.802	5.902	7.548	5.2
										8.602	3.976	3	5.604	7.566								4.424	11.456	3	22.01	5.468	33.208	4.936	6	6.092	4	9.422	6	18.966	5.2	3.102
										10.162	4.984	8.782	4.102	3								8.482	18.902	4	6.924	4.666	3.136	28.396	6	6.692	6.716	10.772	4.932	8.446	7.548	6.336
										9.146	5.526	12.276	7.658	3								9.326	5.814	2.666	11.634	5.886	5.59	6.73	6.136	7.688	3.918	5.992	3.644	6.248	9.918	5.2
										10.676	15.492	17.976	7.684	7.588								4.582	41.622	3	10.184	7.316	3.836	3	4	9.61	4	3.068	3.77	8.768	4	6.248
										4	12.798	6	5.334	3								6.866	4.856	3	11.994	5.094	3.836	2.5	6.682	5.334	47.506	6.64	4.542	5.126	6.206	4.528
										6.25	12.324	10.406	5.468	7.392								12.4	16.394	3	5.132	2.666	5.444	12.812	4	4	6.27	4	9.51	6.634	8.008	7.422
										8.19	8.458	7.04	4	7.392								11.2	6.16	3	19.802	6	4.562	4	4.838	4	10	14.226	7.432	5.912	7.906	6.248
										11.776	8.356	5.468	7.14	7.832								8.35	10.524	3	3.362	14.43	4.098	4	8.29	7	8.542	5.928	4	13.434	9.406	12.216
										4.178	5.734	2.666	4	11.41								8.158	5.272	3	4.068	12.034	2.5	5.802	4.148	6.15	4	17.296	5.01	3.244	8.204	7.422
										10.154	4.624	4	4	8.29								7.192	5.186	4	10.654	7.552	3.244	4	4.16	13.39	3.334	2.5	18.234	4.478	9.61	19.792
										15.75	4.602	6.262	3.088	3.334								7.012	9.614	3	3.87	4.952	4.326	10.936	2.666	3	4	6.576	9.284	5.772	7.406	7.422
										8.894	8.082	4	6.928	27.708								7.726	3.932	6.388	2.974	3.468	5.1	6.204	4.308	11.016	10.69	11.53	4.022	7.908	3	6.96
										15.926	5	4	23.77	3								7.27	5.598	4.252	4	3.068	5.032	13.118	4.958	5.266	5.136	8.406	24.122	6.598	4	7.422
										6.188	7.356	6.262	8.71	4.818								8.214	24.35	4	4	6.406	8.842	4	5.41	4.466	4.17	9.406	16.184	6.712	4	5.2
										6.08	5.102	11.896	4	6.948								8.652	3.282	2.5	69.078	4.188	11.818	8.712	7.422	31.374	11.164	8.456	5.502	5.914	5	11.266
										10.388	4	7.428	4	5.638								3.466	4.666	4	2.666	5.334	8.542	7.406	7.742	3.602	5.148	4.204	5.032	6.906	6.85	5.27
										3	4	4.372	4	15.302								5.33	4.666	7.742	2.666	5.798	28.666	6.204	8.768	4.638	5	10.744	5.032	11.61	3	4.802
										3	4	4.56	3	10.43								10.898	3.334	6.278	7.072	4.576	8.542	7.304	4.464	3.734	7.406	4.804	7.05	8	4	11.834
										6.464	4	5.562	3.6	5.704								10.532	31.126	17.16	21.526	4.282	63.162	7.406	4.998	3.734	5	4	5.468	6	11.812	11.252
										3	6.214	5.5	9.558	6								11.334	4.4	4.962	5.934	7.606	10.276	2.666	5.074	3.402	3	3.2	5.398	5.326	9.498	13.372
										5.248	4	5.928	5	5.204								4.666	6.104	4.964	5.326	4.5	9.16	3.5	3.9	5.658	11.59	16.162	5.032	12.914	6.978	13.668
										5.806	5.928	5.928	7.824	4.904								7.416	18.346	37.118	4	6.06	2.666	3	3.9	4	6.248	2.666	7.792	7.132	7.274	6.43
										8.638	4.618	5.418	2.666	6								8.488	10.856	6.402	10.406	4.06	5.814	5.204	6.248	4	3.9	6.63	5.2	16.038	4	6.056
										7.258	6.39	4.112	4	4.068								3.334	9.27	13.73	4	5.316	2.4	4	5.2	4	3.9	3.068	4	12.254	19.092	7.406
										4.732	6.342	16.108	4.666	4								5.188	5.604	16.828	4	6.784	5.102	4	6.27	6	6.248	5.468	4.532	5.096	4.962	7.406
										6.16	5.53	16.962	4	8								14	6.244	9.868	17.054	4	3.772	4	4	6.982	3.9	6.118	4.068	5.93	5.102	6.136
										5.282	5	5	10.432	3								14	10.65	4.834	6.184	4.224	4.09	4	4	3.334	5.058	5.656	5.382	6.98	5.468	3
										6.61	4.494	4	3.034	5								14	4.534	10.772	8.558	8.406	5.592	7.818	4.8	8.734	12.944	5.076	6.938	12.974	6.184	5.204
										9.736	3	6	3.5	3								9.228	6.136	12.502	7.416	4	6.082	27.398	4	5.102	7.474	3.25	3.836	8.744	16.186	4
										10.422	2.666	8.5	3	4								2.666	5.942	11.488	41.706	6.204	26	4.204	5.074	10.334	4.266	7.458	7.21	7.322	6.298	4.804
										4.116	4	3.334	5.532	7.392								13.604	3.334	5.598	6.76	6.204	5.204	7.654	13.174	4.802	3.816	6.544	5.01	4	4.082	4
										3.2	4.334	5.928	4	4								4.742	40.134	7.218	51.4	6.398	7.688	9.428	5.478	8.406	7.74	4.25	4.09	4.5	5.074	5.878
										5.334	7.8	3.666	9.07	11.356								2.4	7.184	12.41	11	4.204	7.614	6.84	7.906	4.786	5.604	6.272	3.602	3.35	6.202	8.98
										3.6	6.102	13.94	4.142	6								4.27	6.644	3.51	10.936	9.746	5.074	5.804	3.704	3.9	5.334	6.184	6.968	3.952	5.074	18.12
										4	3.642	6.764		3.976								4.454	52.188	2.666	29.95	5.036	13.834	6.092	2.5	6.204	4	6.248	8.552	6.096	6.248	3.336
										4.946	10.078	10.466		4								5.126	18.22	2.666	36.862	4.972	13.134	3.402	4.758	4.346	4.028	5.01	6.248	4.174	4.704	3.736
										6.262	4	28.822		4								5.004	7.74	12.412	10.14	34.06	6.698	8.096	5.204	4.198	5.598	5.074	7.422	2.576	6.118	9.138
										4.618	3.334	8		3.33								6.374	4.518	2	4.804	9.426	7.294	4	8.222	3.2	4.892	10.986	5.074	5.566	6.598	4
										6.59	6.088	3		8.704								3	11.272	26.288	3	24.514	4.004	4	8.842	5.464	3.466	9.804	6.248	8.406	5.814	4
										17.914	2.666	3		7.53								5.844	7.79	18.086	3	21.96	4.97	6.102	19.296	5.72	5.814	6.57	9.824	5.204	4.984	4
										8.062	6.628	5		6.008								5.444	4.802	3.29	3	4.114	4.606	3	3.122	10.692	5.032	9.772	6.762	3.758	8.41	5.854
										8.344	6	4		3								10.734	7.398	5.382	17.676	7.092	10.916	5.708	9.58	5.53	5.26	5.204	5.72	6.136	6	3.988
										5.594	3	4.49		6.262								7.204	4	10.648	7.204	23.07	7.022	4	10.948	4	6.804	4	3.466	3.66	4	4
										8.706	3	5.464		8.014								3	15.884	7.208	3	6.906	5.66	4	8.406	5.814	6.906	6.348	3.466	3.468	6.926	5.01
										5.108	9.574	11.452		12.416								9	11.338	5.682	20.75	3	9.25	4	3	7.206	2.5	7.406	5.204	4.644	5.754	6.598
										4.39	5.464	19.432		8								8.406	25.058	6.154	9.082	7.918	7.604	4	3	9.406	18.472	9.762	6.304	3	5.598	4.25
										5.352	2.286	6.6		3								6.244	6.54	9.406	5.468	3.99	6	6.598	4.46	6.204	18.098	4.286	3	13.994	6.346	5.814
										4.102	5.814	4.976		3.6								3	4.722	8.28	44.406	4.624	8.542	5.246	10.92	5.5	3.546	4	5	6.098	4.664	3.466
										6.704	8.18	2.666		4.956								7.23	5.802	42.85	7.942	5.074	9.398	7.48	11.196	3	5.864	5.906	8.576	5.2	3.402	3.944
										4.464	5.444	8		2.986								5.698	7.392	24.462	2.666	6.248	3.2	4.71	6.698	3	5.284	6.398	5	5.074	2.888	5.568
										6.74	7.184	5.624		4.5								7.2	9.1	10	2.666	30.74	8.658	5.97	6.184	4.962	4.49	4	5.204	9.592	5.614	7.602
										6.986	8.672	4		25.626								5.602	5.132	7.406	2.666	8.866	10.62	4	3.25	4	3.87	18.502	4	4	5.566	3.402
										3.282	4	7.25		21.004								3.826	6	4	7.304	15.374	6.714	2.4	2.8	5.01	6.398	3.258	9.214	12.812	5.246	5.074
										9.61	13.118	5		20.312								9.5	2.666	8.276	7.304	9.876	4.27	7.726	5.01	4.424	4.046	4.204	5.118	6.38	13.83	7.422
										3.682	6	4.586		6								10.772	2.666	45.358	8.008	5.876	3.068	5.076	3.25	14.446	5.972	3.388	3	8.008	15.684	3.9
										3	4.666	4.2		6								16	2.666	3.602	7.304	34.358	3.068	6.05	17.63	5.738	8.972	11.15	3	5.704	6.278	6.248
										8.102	4.802	5.136		4.238								6.072	12.406	6.204	43.494	3.836	4.114	7.24	5.194	3.228	2.134	8.672	4	7.406	11.262	11.36
										13.34	5.334	4.464		10								6.098	4	3	6.204	19.592	4	3.8	5.178	15.032	6.234	4.072	8.658	5.602	4.8	7.196
										3	5.57	2.5		4.23								6.476	4.94	3	8.796	8.318	4	7.964	23.894	6.212	9.652	25.026	13.532	12.702	4	6.662
										7.392	3.334	2.666		6.632								8.064	23.324	3	2.666	28.928	5.2	3.386	4.25	11.39	6.81	4	2.5	4.688	8.218	3.056
										3	4	6.262		6.498								3	6.22	3	9.9	2.4	5.334	3.334	5.032	5.334	6.938	34.504	4.486	5.266	8.416	20.222
										7.06	2.666	3.666		10.79								3	17.366	3	4.482	7.654	4	8.406	3.2	11.97	7.43	16.016	8.882	4	7.62	7.136
										21.358	3.362	3		6.57								3	19.91	5	7.206	6.562	4	3.334	4	4	11.102	6	7.916	10.226	8.982	5.598
										5.468	39.524	3		12.756								5.204	5.382	3	29.924	32.984	4	6	5.078	4.078	9.61	3	4	23.18	13.28	6.278
										3.334	5.164	3		7.44								13.326	8.958	3	2.738	5.71	4	4.052	6.286	4.798	11.088	4	4	9.578	8.286	4
										6.84	5.334	5.896		3								3.464	10.754	3	25.408	4.852	15.84	4	5.752	17.278	7.406	4.23	4	5.204	10.998	9.378
										6.136	4.372	7.98		5.356								3.428	36.822	3	5.2	11.196	5.266	6.764	5.518	5.846	4.402	4.314	4	7.778	5.878	7.606
										4.666	14.192	15.91		6								3.24	29.168	3	5.2	6.704	5.034	7.204	7.422	4.67	5.334	4.06	8.712	6.314	3.158	9.61
										7.468	3.334	13.76		3								12.446	10.288	4	5.032	6.136	2.4	3	5.468	2.666	7.204	6.97	6.606	13.874	6.294	21.872
										2.666	5.472	3.556		20.826								3.5	19.212	3	5.568	9.406	4.18	4	6.068	6.648	8.47	3.604	3.25	3.602	5.628	4.154
										5.476	4.098	5.532		9.092								8.082	9.61	3	6.006	4.602	6.604	4.698	13.024	5.782	4	5.32	5.772	4.252	5.074	18.962
										2.5	9.35	31.238		12.202								7	9.61	3	5.126	9.734	9.178	8.174	6.102	7.912	5.402	4.984	4.666	3.66	4.528	6.162
										5.428	3	8.728		5.468								4.332	7.204	3	3.466	8.542	6.598	8.49	3.642	18.492	4	5.814	5.592	5.156	5.074	7.466
										8.686	4	6.136		6.522								8.382	5	3	6.682	4.666	4.25	3.602	4.658	5.678	7.164	9.904	7.864	4	4.268	3.466
										4.13	8.204	6.368		5.704								12.99	33.15	3	6.148	5.804	3.466	10.744	3	5.074	3	4.802	6.938	4.882	5.248	5.032
										8.602	3	6		2.986								2.5	6.606	3	5.204	5.024	3.466	38.452	8.494	6.014	3.602	6.684	5.598	3.5	5.074	5.2
										5.888	7.978	3.334		8.992								2.5	4.352	9.896	8.406	13.032	5.032	8.004	8.394	9.792	4.776	3.468	6.864	3.5	5.074	5.826
										5.904	4.372	10.636		4.53								4.754	9.116	20.63	9.442	6.888	9.568	5.42	6.906	12.216	3	5.736	5.548	4	7.548	8.542
										20.16	5.928	11.386		5.318								4.608	3	22.022	14	3.5	7.548	5	10.734	7.548	5.746	6.956	3.9	4.528	5.598	4
										6.564	4.922	5.224		5.34								13.066	5.698	6.66	6.526	15.832	5.2	7.278	9.61	3.424	6.518	4.178	8.768	5.284	5.032	5.31
										4	4.598	10.512		6.246								13.668	7.272	4.5	14.436	56.648	5.2	7.362	6	6.248	8.106	3	3.9	4.902	7.422	6.136
										8.212	12.56	6.364										7.722	8.672	5.198	3.142	14.898	4	15.88	6.102	3.9	18.152	5	3.9	5.204	7.422	9.65
										8	4.666	6										7.018	17.508	4.664	6.982	34.224	3	4	6.704	5.2	3.592	15.694	6.248	5.814	8.792	13.296
										3	3.334	6										12.51	3	3.474	11.5	6.93	3	2.728	5.954	7.754	3.85	11.942	3.9	12.72	5.814	17.084
										4	2.666	6.042										10.28	3	10.36	4.602	7.414	6.844	5.35	5	7.98	3	4.248	5.074	4.202	6.248	40.454
										3.602	3.824	3.334										6.254	4	10.83	22.754	8.968	18.06	9.434	13.648	7.98	2.5	3.39	3.836	7.072	3	3.87
										3	6.48	7.334										7.156	3	17.108	6.204	7.94	5.102	12.362	8.456	9.61	3	7.688	4.6	5.468	5.804	5.056
										8.204	5.192	4.75										1.8	3	11.222	5.376	4	3.766	4.666	3	8.276	2.5	3.888	5.814	12.692	5.754	8.382
										7.204	5.652	4.132										6.386	3	9.064	4	5.204	4.662	5.56	4	5.698	3.774	8.204	5.032	9.138	13.312	4
										3.5	4.586	5.908										12.758	4	2.666	9.204	4	6.204	4	4	7.312	11.832	5.394	4.49	4.518	4	30.332
										3	2.4	5.25										5.826	3	6.128	3	2.666	25	4.802	4	7.816	9.004	4.4	3	7.1	6.27	3.334
										4	3.972	4.156										13.302	6	11.042	25.338	3	25	4.802	18.084	5.754	8.008	7.406	12.408	4.856	5.712	4
										4	8.034	5.542										8.238	8.204	2.666	4.904	7.558	27.204	4.466	4	5.204	5	16.392	3	5.758	7.406	5.448
										4	6.99	4.99										10	3	7.688	9.202	6.806	13.43	10.868	3.468	4.176	3	5.414	6.498	4	4.142	5.01
										9.12	5.86	4.186										12.286	3	8.542	61.252	6.766	13.87	5.474	3.236	4.758	5.998	17.714	5.888	4.204	6.726	5.598
										3.642	26.872	6.67										4.962	5.204	6.29	9.61	8.406	7.204	8.784	4.804	5.272	3	12.51	5.172	5.444	8.532	6.704
										4.744	27.18	3.2										7.926	25.892	9.712	64.198	4	4.4	8.914	6.628	5.52	4	5.204	6.748	8.204	3.334	5.716
										3	3.736	5.424										6.136	4.072	5.184	5.286	4.688	5.816	17.53	9.61	5.468	7.992	6.708	6.734	6.204	3.836	2.5
										4.482	8.42	5.686										3.334	5.2	38.052	3	6.146	5	18.552	4.804	4.402	4.572	15.452	13.408	4.496	7.396	7.844
										8.18	6	14.392										7.48	14.836	8.174	4	2.666	13.988	4	3	7.604	6.284	7.68	15.418	4.034	6.598	4.438
										4.064	8.058	4.722										14.666	6.248	5.258	7.398	3	3.602	3.398	3	6.706	4.158	4.99	11.874	4.088	6.752	5
										16.016	15.838	10.42										14.666	9.472	4.666	4.554	4.25	3.602	4.606	4	6.008	5.074	4.606	4.208	6.076	6.38	9.762
										2.5	41.548	10										11.872	8.446	3.654	4	7.106	8.06	5.468	3	5.102	9.758	3.816	8	5.2	6.406	3
										9.282	8.406	2.666										3.6	5.468	7.89	15.09	5.2	8.092	4	6.304	7.742	7.742	6.726	6.538	5.2	5.204	5.816
										6	4.5	2.604										3.334	5.002	4.96	11.448	4.88	25.096	4	3.334	6.906	3.836	6.47	4.666	6.598	4	7.174
										7.204	2.666	4										10.802	5.598	6.016	10.936	7.15	8.406	4.336	4	4.468	4.528	8.162	8.406	7.74	5.572	6.188
										4	4.026	3										8.542	5.598	6.85	64.29	5.57	7	5.05	2.666	7.584	6.248	6.27	4	7.196	4	6.248
										4	4.952	6										4.8	5.2	4.466	15.28	7.406	3	5.082	3.266	6.994	3.9	6.802	14.278	14.968	3	3.9
										7.546	4	4										4	21.784	11.23	7.762	41.416	3	3.9	12.422	5.032	5.2	4.046	7.474	3.068	5.334	6.248
										5.806	6.124	3										4	18.072	7.124	4	11.476	4.418	5.254	5.388	6.598	9.132	5.284	3.87	7.716	8.204	3.9
										13.244	7.392	4.802										6	20.062	5.28	4.968	3.2	7.26	10.126	13.448	3.466	6.37	5.204	3.87	3.66	5.56	7.558
										4.154	5.464	3										6.27	10.57	5.132	4.224	3.922	4	3.2	3.628	5.28	4.562	7.7	6.538	10.216	5.5	5.204
										8.438	9.434	4										4.882	5.302	3.9	2.666	4.8	7.922	2.4	4.098	6.232	4.066	8.354	7.604	4.424	5.102	15.668
										9.608	3	6.632										2.666	14.394	7.548	4	34.666	2.666	5.882	2.88	5.438	5.436	4.06	4.666	4.312	4	20.274
[truncated: 5,026 more rows]
[truncated: 12 more columns]

## Sheet: Figure7
		7c - % of pixels per distance to nearest vessel bin																																										7k - O2 midway between caps
[truncated: 22 more rows]
[truncated: 10 more columns]

[truncated: 8 more sheets: SuppFig1, SuppFig2, SuppFig3, SuppFig4, SuppFig5, SuppFig6, SuppFig7, SuppFig10]
